# Supplementary material for: Impact of Childhood Maltreatment on the Recognition of Facial Expressions of Emotions
Source: PLoS One. 2015 Oct 28;10(10):e0141732. doi: 10.1371/journal.pone.0141732 (PMC4624998; doi:10.1371/journal.pone.0141732)
Supplement: S1 Dataset — (XLSX) [file pone.0141732.s001.xlsx]

## Sheet: Participants_information
ID	Group	Sex	BNT_score	CPM_score	Age (years)	Schooling (years)	HR (BPM)
11	STch	M	10	16	6	3	119.66
12	STch	M	10	18	10	4	84.13
13	STch	M	13	20	10	4	105.69
14	STch	F	7	15	6	3	111.31
15	STch	F	10	19	9	3	118.27
16	STch	F	17	20	8	4	97.76
17	STch	M	8	15	6	1
18	STch	F	9	20	8	1	107.53
19	STch	F	10	13	5	1	118.57
20	STch	F	9	16	9	3	93.45
21	STch	F	8	21	7	3	108.7
22	STch	F	9	18	9	3	104.59
23	STch	F	6	15	5	3	103.53
24	STch	M	17	19	10	3	85.92
25	STch	M	16	18	9	4	111.48
26	STch	F	10	20	6	1	115.46
27	STch	F	15	16	8	3	107.92
28	STch	M	13	19	8	3	93.92
31	STch	M	7	18	6	1	99.61
32	STch	M	7	15	6	1	99.25
33	STch	M	10	14	6	1
34	STch	M	7	13	5	1
35	STch	F	4	18	7	1	111.18
36	STch	M	9	13	6	1	109.16
37	STch	F	10	24	9	3	74.96
38	STch	M	21	22	7	1	87.23
106	STch	M	12	19	9	3	90.66
107	STch	F	9	15	8	3
110	STch	M	19	20	10	4	98.13
112	STch	F	12	18	9	3	107.07
113	STch	M	18	33	10	6	72.35
1	Con	F	24	15	10	5	95.86
2	Con	M	19	16	8	2	74.27
3	Con	M	16	9	8	3
4	Con	F	18	15	9	3
5	Con	M	25	11	5	3	105.32
6	Con	M	20	16	8	2	98.78
7	Con	F	30	19	10	4	89.06
8	Con	F	19	20	8	3	99.09
9	Con	F	21	19	8	3	94.51
10	Con	F	14	20	8	2	97.88
29	Con	F	8	12	6	3
101	Con	M	15	17	7	2	94.19
102	Con	F	15	15	6	1	98.71
103	Con	F	16	20	8	2	86.91
104	Con	M	34	24	12	6	101.12
105	Con	M	18	26	10	3	102.56
108	Con	F	15	17	7	2	95.07
109	Con	M	14	20	6	1
111	Con	F	11	17	5	1	111.73
115	Con	M	8	24	8	3	89.22
116	Con	M	15	19	6	1	110.42
117	Con	M	10	20	9	1	101.11
118	Con	F	8	13	4	2	103.64
119	Con	M	16	23	9	5	81.79
120	Con	M	20	20	8	3	89.83
121	Con	M	10	21	7	2	80.17
122	Con	F	6	13	6	1	101.21
123	Con	M	13	20	8	2	90.74
124	Con	F	12	21	10	2	103.61
125	Con	F	15	16	10	2	99.6
126	Con	F	6	19	7	1	106.8

## Sheet: Raw_BehavioralDATA
SOG	N.STIM	STIMULI	CONDITION	ETHNICITY	JOY_response	SADNESS_response	ANGER_response	FEAR_response	ACCURACY					GROUP	1	Street Children
1	1	f_H_f47_3.avi	FEAR	H			1		0						2	Control
1	2	j_C_f28_3.avi	JOY	C	1				1
1	3	s_C_f28_3.avi	SADNESS	C		1			1
1	4	f_A_f35_3.avi	FEAR	A			1		0					ETHNICITY	H	hispanic
1	5	s_H_f47_3.avi	SADNESS	H		1			1						C	Caucasian
1	6	j_A_f35_3.avi	JOY	A	1				1						A	African
1	7	a_H_m43_3.avi	ANGER	H				1	0						As	Asian
1	8	f_C_m21_3.avi	FEAR	C		1			0
1	9	s_A_f15_3.avi	SADNESS	As				1	0
1	10	f_A_f16_3.avi	FEAR	As				1	1
1	11	j_A_f16_3.avi	JOY	As	1				1
1	12	s_C_m21_3.avi	SADNESS	C			1		0
1	13	a_A_m33_3.avi	ANGER	A		1			0
1	14	a_H_f47_3.avi	ANGER	H			1		1
1	15	f_A_m33_3.avi	FEAR	A				1	1
1	16	a_C_f27_3.avi	ANGER	C		1			0
1	17	j_A_m30_3.avi	JOY	A	1				1
1	18	s_H_m43_3.avi	SADNESS	H				1	0
1	19	s_C_f27_3.avi	SADNESS	C			1		0
1	20	f_C_m23_3.avi	FEAR	C				1	1
1	21	j_A_f15_3.avi	JOY	As	1				1
1	22	a_A_m12_3.avi	ANGER	As		1			0
1	23	f_A_f37_3.avi	FEAR	A				1	1
1	24	f_C_f27_3.avi	FEAR	C				1	1
1	25	j_A_m12_3.avi	JOY	As	1				1
1	26	s_A_m12_3.avi	SADNESS	As			1		0
1	27	j_C_m21_3.avi	JOY	C	1				1
1	28	f_A_m30_3.avi	FEAR	A				1	1
1	29	s_A_f35_3.avi	SADNESS	A		1			1
1	30	f_H_m42_3.avi	FEAR	H				1	1
1	31	a_A_m11_3.avi	ANGER	As			1		1
1	32	j_H_f46_3.avi	JOY	H	1				1
1	33	j_H_f47_3.avi	JOY	H	1				1
1	34	f_H_f46_3.avi	FEAR	H				1	1
1	35	f_H_m43_3.avi	FEAR	H		1			0
1	36	a_A_f16_3.avi	ANGER	As			1		1
1	37	j_A_m11_3.avi	JOY	As	1				1
1	38	s_A_m11_3.avi	SADNESS	As				1	0
1	39	j_H_m43_3.avi	JOY	H	1				1
1	40	f_A_f15_3.avi	FEAR	As				1	1
1	41	j_A_m33_3.avi	JOY	A	1				1
1	42	s_A_f16_3.avi	SADNESS	As		1			1
1	43	a_H_m42_3.avi	ANGER	H			1		1
1	44	s_A_m33_3.avi	SADNESS	A		1			1
1	45	s_A_f37_3.avi	SADNESS	A				1	0
1	46	a_H_f46_3.avi	ANGER	H			1		1
1	47	j_C_f27_3.avi	JOY	C	1				1
1	48	s_H_m42_3.avi	SADNESS	H			1		0
1	49	f_A_m12_3.avi	FEAR	As				1	1
1	50	a_C_m23_3.avi	ANGER	C		1			0
1	51	j_H_m42_3.avi	JOY	H	1				1
1	52	a_A_m30_3.avi	ANGER	A			1		1
1	53	s_C_m23_3.avi	SADNESS	C		1			1
1	54	j_A_f37_3.avi	JOY	A	1				1
1	55	a_A_f35_3.avi	ANGER	A				1	0
1	56	a_C_f28_3.avi	ANGER	C			1		1
1	57	f_A_m11_3.avi	FEAR	As				1	1
1	58	j_C_m23_3.avi	JOY	C	1				1
1	59	f_C_f28_3.avi	FEAR	C				1	1
1	60	s_A_m30_3.avi	SADNESS	A					0
1	61	a_A_f37_3.avi	ANGER	A			1		1
1	62	a_A_f15_3.avi	ANGER	As			1		1
1	63	s_H_f46_3.avi	SADNESS	H		1			1
1	64	a_C_m21_3.avi	ANGER	C		1			0
2	1	s_A_f37_3.avi	SADNESS	A		1			1
2	2	j_H_m43_3.avi	JOY	H	1				1
2	3	f_A_m33_3.avi	FEAR	A				1	1
2	4	j_A_m33_3.avi	JOY	A	1				1
2	5	a_C_f28_3.avi	ANGER	C				1	0
2	6	s_H_m43_3.avi	SADNESS	H		1			1
2	7	a_H_m42_3.avi	ANGER	H				1	0
2	8	s_C_f27_3.avi	SADNESS	C		1			1
2	9	j_H_m42_3.avi	JOY	H	1				1
2	10	a_A_m33_3.avi	ANGER	A				1	0
2	11	j_C_f28_3.avi	JOY	C	1				1
2	12	a_C_m21_3.avi	ANGER	C		1			0
2	13	s_C_m23_3.avi	SADNESS	C				1	0
2	14	a_A_m11_3.avi	ANGER	As				1	0
2	15	f_H_m43_3.avi	FEAR	H		1			0
2	16	f_H_f46_3.avi	FEAR	H				1	1
2	17	j_C_f27_3.avi	JOY	C	1				1
2	18	s_H_f47_3.avi	SADNESS	H				1	0
2	19	f_C_m21_3.avi	FEAR	C				1	1
2	20	f_A_f37_3.avi	FEAR	A		1			0
2	21	a_A_f16_3.avi	ANGER	As		1			0
2	22	f_A_m30_3.avi	FEAR	A			1		0
2	23	s_A_m30_3.avi	SADNESS	A		1			1
2	24	j_A_f37_3.avi	JOY	A	1				1
2	25	a_H_f47_3.avi	ANGER	H					0
2	26	j_A_m30_3.avi	JOY	A	1				1
2	27	a_C_m23_3.avi	ANGER	C		1			0
2	28	j_A_f35_3.avi	JOY	A	1				1
2	29	s_A_m11_3.avi	SADNESS	As		1			1
2	30	f_H_m42_3.avi	FEAR	H				1	1
2	31	s_A_f35_3.avi	SADNESS	A		1			1
2	32	a_A_f37_3.avi	ANGER	A		1			0
2	33	s_A_m12_3.avi	SADNESS	As				1	0
2	34	s_C_f28_3.avi	SADNESS	C		1			1
2	35	f_A_m12_3.avi	FEAR	As				1	1
2	36	a_A_f35_3.avi	ANGER	A		1			0
2	37	j_A_f16_3.avi	JOY	As	1				1
2	38	s_H_m42_3.avi	SADNESS	H		1			1
2	39	f_A_f35_3.avi	FEAR	A				1	1
2	40	a_C_f27_3.avi	ANGER	C		1			0
2	41	j_C_m21_3.avi	JOY	C	1				1
2	42	f_A_m11_3.avi	FEAR	As		1			0
2	43	a_H_m43_3.avi	ANGER	H		1			0
2	44	f_C_m23_3.avi	FEAR	C				1	1
2	45	s_A_m33_3.avi	SADNESS	A		1			1
2	46	f_A_f15_3.avi	FEAR	As				1	1
2	47	s_H_f46_3.avi	SADNESS	H		1			1
2	48	j_A_f15_3.avi	JOY	As	1				1
2	49	a_H_f46_3.avi	ANGER	H		1			0
2	50	f_A_f16_3.avi	FEAR	As				1	1
2	51	a_A_m30_3.avi	ANGER	A		1			0
2	52	j_H_f47_3.avi	JOY	H	1				1
2	53	a_A_f15_3.avi	ANGER	As		1			0
2	54	a_A_m12_3.avi	ANGER	As				1	0
2	55	j_C_m23_3.avi	JOY	C	1				1
2	56	f_C_f28_3.avi	FEAR	C				1	1
2	57	j_A_m12_3.avi	JOY	As	1				1
2	58	s_C_m21_3.avi	SADNESS	C		1			1
2	59	f_C_f27_3.avi	FEAR	C		1			0
2	60	j_A_m11_3.avi	JOY	As	1				1
2	61	f_H_f47_3.avi	FEAR	H				1	1
2	62	s_A_f15_3.avi	SADNESS	As		1			1
2	63	s_A_f16_3.avi	SADNESS	As				1	0
2	64	j_H_f46_3.avi	JOY	H	1				1
3	1	a_A_m30_3.avi	ANGER	A			1		1
3	2	j_C_f27_3.avi	JOY	C	1				1
3	3	s_C_f28_3.avi	SADNESS	C			1		0
3	4	f_A_f16_3.avi	FEAR	As	1				0
3	5	s_A_f35_3.avi	SADNESS	A					0
3	6	a_A_f35_3.avi	ANGER	A			1		1
3	7	f_A_f35_3.avi	FEAR	A	1				0
3	8	a_A_m33_3.avi	ANGER	A			1		1
3	9	f_C_f27_3.avi	FEAR	C				1	1
3	10	s_C_f27_3.avi	SADNESS	C		1			1
3	11	a_C_f27_3.avi	ANGER	C		1			0
3	12	f_H_m43_3.avi	FEAR	H	1				0
3	13	a_C_m23_3.avi	ANGER	C	1				0
3	14	s_A_f15_3.avi	SADNESS	As			1		0
3	15	j_H_m43_3.avi	JOY	H	1				1
3	16	s_A_m30_3.avi	SADNESS	A		1			1
3	17	j_C_m21_3.avi	JOY	C	1				1
3	18	a_A_f37_3.avi	ANGER	A			1		1
3	19	a_H_m42_3.avi	ANGER	H		1			0
3	20	f_H_f46_3.avi	FEAR	H				1	1
3	21	j_A_f37_3.avi	JOY	A	1				1
3	22	s_C_m21_3.avi	SADNESS	C			1		0
3	23	j_A_f15_3.avi	JOY	As	1				1
3	24	s_A_m12_3.avi	SADNESS	As			1		0
3	25	a_A_f15_3.avi	ANGER	As			1		1
3	26	j_A_f35_3.avi	JOY	A	1				1
3	27	f_C_m23_3.avi	FEAR	C	1				0
3	28	f_C_m21_3.avi	FEAR	C				1	1
3	29	j_C_f28_3.avi	JOY	C	1				1
3	30	a_C_f28_3.avi	ANGER	C			1		1
3	31	j_A_f16_3.avi	JOY	As	1				1
3	32	j_C_m23_3.avi	JOY	C	1				1
3	33	a_A_f16_3.avi	ANGER	As			1		1
3	34	f_A_m30_3.avi	FEAR	A		1			0
3	35	a_H_f46_3.avi	ANGER	H			1		1
3	36	s_A_m11_3.avi	SADNESS	As		1			1
3	37	j_H_f47_3.avi	JOY	H	1				1
3	38	s_A_f16_3.avi	SADNESS	As			1		0
3	39	j_A_m33_3.avi	JOY	A	1				1
3	40	s_A_m33_3.avi	SADNESS	A			1		0
3	41	s_H_f47_3.avi	SADNESS	H		1			1
3	42	j_H_f46_3.avi	JOY	H	1				1
3	43	j_A_m12_3.avi	JOY	As	1				1
3	44	j_H_m42_3.avi	JOY	H	1				1
3	45	a_C_m21_3.avi	ANGER	C		1			0
3	46	a_H_f47_3.avi	ANGER	H			1		1
3	47	f_A_m11_3.avi	FEAR	As			1		0
3	48	f_A_f37_3.avi	FEAR	A				1	1
3	49	s_H_m43_3.avi	SADNESS	H		1			1
3	50	f_A_m12_3.avi	FEAR	As		1			0
3	51	j_A_m11_3.avi	JOY	As	1				1
3	52	a_A_m12_3.avi	ANGER	As			1		1
3	53	a_A_m11_3.avi	ANGER	As			1		1
3	54	f_C_f28_3.avi	FEAR	C	1				0
3	55	j_A_m30_3.avi	JOY	A	1				1
3	56	s_A_f37_3.avi	SADNESS	A			1		0
3	57	f_A_f15_3.avi	FEAR	As	1				0
3	58	a_H_m43_3.avi	ANGER	H			1		1
3	59	f_A_m33_3.avi	FEAR	A		1			0
3	60	s_H_f46_3.avi	SADNESS	H		1			1
3	61	f_H_f47_3.avi	FEAR	H		1			0
3	62	s_H_m42_3.avi	SADNESS	H		1			1
3	63	f_H_m42_3.avi	FEAR	H		1			0
3	64	s_C_m23_3.avi	SADNESS	C				1	0
4	1	s_A_f37_3.avi	SADNESS	A		1			1
4	2	j_H_m43_3.avi	JOY	H	1				1
4	3	f_A_m33_3.avi	FEAR	A				1	1
4	4	j_A_m33_3.avi	JOY	A			1		0
4	5	a_C_f28_3.avi	ANGER	C		1			0
4	6	s_H_m43_3.avi	SADNESS	H				1	0
4	7	a_H_m42_3.avi	ANGER	H			1		1
4	8	s_C_f27_3.avi	SADNESS	C		1			1
4	9	j_H_m42_3.avi	JOY	H	1				1
4	10	a_A_m33_3.avi	ANGER	A			1		1
4	11	j_C_f28_3.avi	JOY	C	1				1
4	12	a_C_m21_3.avi	ANGER	C		1			0
4	13	s_C_m23_3.avi	SADNESS	C				1	0
4	14	a_A_m11_3.avi	ANGER	As			1		1
4	15	f_H_m43_3.avi	FEAR	H				1	1
4	16	f_H_f46_3.avi	FEAR	H				1	1
4	17	j_C_f27_3.avi	JOY	C	1				1
4	18	s_H_f47_3.avi	SADNESS	H		1			1
4	19	f_C_m21_3.avi	FEAR	C				1	1
4	20	f_A_f37_3.avi	FEAR	A				1	1
4	21	a_A_f16_3.avi	ANGER	As			1		1
4	22	f_A_m30_3.avi	FEAR	A				1	1
4	23	s_A_m30_3.avi	SADNESS	A		1			1
4	24	j_A_f37_3.avi	JOY	A	1				1
4	25	a_H_f47_3.avi	ANGER	H		1			0
4	26	j_A_m30_3.avi	JOY	A	1				1
4	27	a_C_m23_3.avi	ANGER	C			1		1
4	28	j_A_f35_3.avi	JOY	A	1				1
4	29	s_A_m11_3.avi	SADNESS	As		1			1
4	30	f_H_m42_3.avi	FEAR	H				1	1
4	31	s_A_f35_3.avi	SADNESS	A			1		0
4	32	a_A_f37_3.avi	ANGER	A		1			0
4	33	s_A_m12_3.avi	SADNESS	As			1		0
4	34	s_C_f28_3.avi	SADNESS	C		1			1
4	35	f_A_m12_3.avi	FEAR	As				1	1
4	36	a_A_f35_3.avi	ANGER	A			1		1
4	37	j_A_f16_3.avi	JOY	As	1				1
4	38	s_H_m42_3.avi	SADNESS	H		1			1
4	39	f_A_f35_3.avi	FEAR	A				1	1
4	40	a_C_f27_3.avi	ANGER	C			1		1
4	41	j_C_m21_3.avi	JOY	C	1				1
4	42	f_A_m11_3.avi	FEAR	As				1	1
4	43	a_H_m43_3.avi	ANGER	H		1			0
4	44	f_C_m23_3.avi	FEAR	C				1	1
4	45	s_A_m33_3.avi	SADNESS	A			1		0
4	46	f_A_f15_3.avi	FEAR	As				1	1
4	47	s_H_f46_3.avi	SADNESS	H		1			1
4	48	j_A_f15_3.avi	JOY	As	1				1
4	49	a_H_f46_3.avi	ANGER	H			1		1
4	50	f_A_f16_3.avi	FEAR	As				1	1
4	51	a_A_m30_3.avi	ANGER	A			1		1
4	52	j_H_f47_3.avi	JOY	H	1				1
4	53	a_A_f15_3.avi	ANGER	As		1			0
4	54	a_A_m12_3.avi	ANGER	As			1		1
4	55	j_C_m23_3.avi	JOY	C	1				1
4	56	f_C_f28_3.avi	FEAR	C				1	1
4	57	j_A_m12_3.avi	JOY	As	1				1
4	58	s_C_m21_3.avi	SADNESS	C				1	0
4	59	f_C_f27_3.avi	FEAR	C				1	1
4	60	j_A_m11_3.avi	JOY	As	1				1
4	61	f_H_f47_3.avi	FEAR	H				1	1
4	62	s_A_f15_3.avi	SADNESS	As			1		0
4	63	s_A_f16_3.avi	SADNESS	As		1			1
4	64	j_H_f46_3.avi	JOY	H	1				1
5	1	f_H_f47_3.avi	FEAR	H				1	1
5	2	j_C_f28_3.avi	JOY	C	1				1
5	3	s_C_f28_3.avi	SADNESS	C			1		0
5	4	f_A_f35_3.avi	FEAR	A				1	1
5	5	s_H_f47_3.avi	SADNESS	H			1		0
5	6	j_A_f35_3.avi	JOY	A	1				1
5	7	a_H_m43_3.avi	ANGER	H			1		1
5	8	f_C_m21_3.avi	FEAR	C				1	1
5	9	s_A_f15_3.avi	SADNESS	As			1		0
5	10	f_A_f16_3.avi	FEAR	As			1		0
5	11	j_A_f16_3.avi	JOY	As	1				1
5	12	s_C_m21_3.avi	SADNESS	C			1		0
5	13	a_A_m33_3.avi	ANGER	A			1		1
5	14	a_H_f47_3.avi	ANGER	H			1		1
5	15	f_A_m33_3.avi	FEAR	A				1	1
5	16	a_C_f27_3.avi	ANGER	C			1		1
5	17	j_A_m30_3.avi	JOY	A	1				1
5	18	s_H_m43_3.avi	SADNESS	H			1		0
5	19	s_C_f27_3.avi	SADNESS	C				1	0
5	20	f_C_m23_3.avi	FEAR	C				1	1
5	21	j_A_f15_3.avi	JOY	As	1				1
5	22	a_A_m12_3.avi	ANGER	As			1		1
5	23	f_A_f37_3.avi	FEAR	A			1		0
5	24	f_C_f27_3.avi	FEAR	C			1		0
5	25	j_A_m12_3.avi	JOY	As	1				1
5	26	s_A_m12_3.avi	SADNESS	As				1	0
5	27	j_C_m21_3.avi	JOY	C	1				1
5	28	f_A_m30_3.avi	FEAR	A			1		0
5	29	s_A_f35_3.avi	SADNESS	A			1		0
5	30	f_H_m42_3.avi	FEAR	H				1	1
5	31	a_A_m11_3.avi	ANGER	As			1		1
5	32	j_H_f46_3.avi	JOY	H	1				1
5	33	j_H_f47_3.avi	JOY	H	1				1
5	34	f_H_f46_3.avi	FEAR	H			1		0
5	35	f_H_m43_3.avi	FEAR	H				1	1
5	36	a_A_f16_3.avi	ANGER	As			1		1
5	37	j_A_m11_3.avi	JOY	As	1				1
5	38	s_A_m11_3.avi	SADNESS	As			1		0
5	39	j_H_m43_3.avi	JOY	H	1				1
5	40	f_A_f15_3.avi	FEAR	As				1	1
5	41	j_A_m33_3.avi	JOY	A	1				1
5	42	s_A_f16_3.avi	SADNESS	As				1	0
5	43	a_H_m42_3.avi	ANGER	H			1		1
5	44	s_A_m33_3.avi	SADNESS	A			1		0
5	45	s_A_f37_3.avi	SADNESS	A			1		0
5	46	a_H_f46_3.avi	ANGER	H			1		1
5	47	j_C_f27_3.avi	JOY	C	1				1
5	48	s_H_m42_3.avi	SADNESS	H			1		0
5	49	f_A_m12_3.avi	FEAR	As				1	1
5	50	a_C_m23_3.avi	ANGER	C			1		1
5	51	j_H_m42_3.avi	JOY	H	1				1
5	52	a_A_m30_3.avi	ANGER	A			1		1
5	53	s_C_m23_3.avi	SADNESS	C			1		0
5	54	j_A_f37_3.avi	JOY	A	1				1
5	55	a_A_f35_3.avi	ANGER	A				1	0
5	56	a_C_f28_3.avi	ANGER	C			1		1
5	57	f_A_m11_3.avi	FEAR	As				1	1
5	58	j_C_m23_3.avi	JOY	C	1				1
5	59	f_C_f28_3.avi	FEAR	C				1	1
5	60	s_A_m30_3.avi	SADNESS	A			1		0
5	61	a_A_f37_3.avi	ANGER	A			1		1
5	62	a_A_f15_3.avi	ANGER	As			1		1
5	63	s_H_f46_3.avi	SADNESS	H				1	0
5	64	a_C_m21_3.avi	ANGER	C			1		1
6	1	a_A_m30_3.avi	ANGER	A		1			0
6	2	j_C_f27_3.avi	JOY	C	1				1
6	3	s_C_f28_3.avi	SADNESS	C			1		0
6	4	f_A_f16_3.avi	FEAR	As	1				0
6	5	s_A_f35_3.avi	SADNESS	A				1	0
6	6	a_A_f35_3.avi	ANGER	A		1			0
6	7	f_A_f35_3.avi	FEAR	A	1				0
6	8	a_A_m33_3.avi	ANGER	A			1		1
6	9	f_C_f27_3.avi	FEAR	C		1			0
6	10	s_C_f27_3.avi	SADNESS	C			1		0
6	11	a_C_f27_3.avi	ANGER	C		1			0
6	12	f_H_m43_3.avi	FEAR	H				1	1
6	13	a_C_m23_3.avi	ANGER	C	1				0
6	14	s_A_f15_3.avi	SADNESS	As			1		0
6	15	j_H_m43_3.avi	JOY	H	1				1
6	16	s_A_m30_3.avi	SADNESS	A			1		0
6	17	j_C_m21_3.avi	JOY	C	1				1
6	18	a_A_f37_3.avi	ANGER	A			1		1
6	19	a_H_m42_3.avi	ANGER	H			1		1
6	20	f_H_f46_3.avi	FEAR	H	1				0
6	21	j_A_f37_3.avi	JOY	A	1				1
6	22	s_C_m21_3.avi	SADNESS	C		1			1
6	23	j_A_f15_3.avi	JOY	As	1				1
6	24	s_A_m12_3.avi	SADNESS	As			1		0
6	25	a_A_f15_3.avi	ANGER	As		1			0
6	26	j_A_f35_3.avi	JOY	A	1				1
6	27	f_C_m23_3.avi	FEAR	C		1			0
6	28	f_C_m21_3.avi	FEAR	C			1		0
6	29	j_C_f28_3.avi	JOY	C	1				1
6	30	a_C_f28_3.avi	ANGER	C			1		1
6	31	j_A_f16_3.avi	JOY	As	1				1
6	32	j_C_m23_3.avi	JOY	C	1				1
6	33	a_A_f16_3.avi	ANGER	As			1		1
6	34	f_A_m30_3.avi	FEAR	A		1			0
6	35	a_H_f46_3.avi	ANGER	H			1		1
6	36	s_A_m11_3.avi	SADNESS	As	1				0
6	37	j_H_f47_3.avi	JOY	H	1				1
6	38	s_A_f16_3.avi	SADNESS	As			1		0
6	39	j_A_m33_3.avi	JOY	A	1				1
6	40	s_A_m33_3.avi	SADNESS	A		1			1
6	41	s_H_f47_3.avi	SADNESS	H			1		0
6	42	j_H_f46_3.avi	JOY	H	1				1
6	43	j_A_m12_3.avi	JOY	As	1				1
6	44	j_H_m42_3.avi	JOY	H	1				1
6	45	a_C_m21_3.avi	ANGER	C			1		1
6	46	a_H_f47_3.avi	ANGER	H			1		1
6	47	f_A_m11_3.avi	FEAR	As			1		0
6	48	f_A_f37_3.avi	FEAR	A		1			0
6	49	s_H_m43_3.avi	SADNESS	H			1		0
6	50	f_A_m12_3.avi	FEAR	As		1			0
6	51	j_A_m11_3.avi	JOY	As	1				1
6	52	a_A_m12_3.avi	ANGER	As			1		1
6	53	a_A_m11_3.avi	ANGER	As		1			0
6	54	f_C_f28_3.avi	FEAR	C			1		0
6	55	j_A_m30_3.avi	JOY	A	1				1
6	56	s_A_f37_3.avi	SADNESS	A			1		0
6	57	f_A_f15_3.avi	FEAR	As		1			0
6	58	a_H_m43_3.avi	ANGER	H			1		1
6	59	f_A_m33_3.avi	FEAR	A		1			0
6	60	s_H_f46_3.avi	SADNESS	H			1		0
6	61	f_H_f47_3.avi	FEAR	H		1			0
6	62	s_H_m42_3.avi	SADNESS	H			1		0
6	63	f_H_m42_3.avi	FEAR	H		1			0
6	64	s_C_m23_3.avi	SADNESS	C		1			1
7	1	s_A_f37_3.avi	SADNESS	A			1		0
7	2	j_H_m43_3.avi	JOY	H				1	0
7	3	f_A_m33_3.avi	FEAR	A		1			0
7	4	j_A_m33_3.avi	JOY	A	1				1
7	5	a_C_f28_3.avi	ANGER	C		1			0
7	6	s_H_m43_3.avi	SADNESS	H			1		0
7	7	a_H_m42_3.avi	ANGER	H		1			0
7	8	s_C_f27_3.avi	SADNESS	C			1		0
7	9	j_H_m42_3.avi	JOY	H	1				1
7	10	a_A_m33_3.avi	ANGER	A		1			0
7	11	j_C_f28_3.avi	JOY	C	1				1
7	12	a_C_m21_3.avi	ANGER	C		1			0
7	13	s_C_m23_3.avi	SADNESS	C			1		0
7	14	a_A_m11_3.avi	ANGER	As		1			0
7	15	f_H_m43_3.avi	FEAR	H			1		0
7	16	f_H_f46_3.avi	FEAR	H		1			0
7	17	j_C_f27_3.avi	JOY	C	1				1
7	18	s_H_f47_3.avi	SADNESS	H		1			1
7	19	f_C_m21_3.avi	FEAR	C			1		0
7	20	f_A_f37_3.avi	FEAR	A			1		0
7	21	a_A_f16_3.avi	ANGER	As		1			0
7	22	f_A_m30_3.avi	FEAR	A			1		0
7	23	s_A_m30_3.avi	SADNESS	A		1			1
7	24	j_A_f37_3.avi	JOY	A	1				1
7	25	a_H_f47_3.avi	ANGER	H		1			0
7	26	j_A_m30_3.avi	JOY	A				1	0
7	27	a_C_m23_3.avi	ANGER	C		1			0
7	28	j_A_f35_3.avi	JOY	A	1				1
7	29	s_A_m11_3.avi	SADNESS	As			1		0
7	30	f_H_m42_3.avi	FEAR	H		1			0
7	31	s_A_f35_3.avi	SADNESS	A		1			1
7	32	a_A_f37_3.avi	ANGER	A			1		1
7	33	s_A_m12_3.avi	SADNESS	As		1			1
7	34	s_C_f28_3.avi	SADNESS	C		1			1
7	35	f_A_m12_3.avi	FEAR	As			1		0
7	36	a_A_f35_3.avi	ANGER	A		1			0
7	37	j_A_f16_3.avi	JOY	As	1				1
7	38	s_H_m42_3.avi	SADNESS	H		1			1
7	39	f_A_f35_3.avi	FEAR	A			1		0
7	40	a_C_f27_3.avi	ANGER	C		1			0
7	41	j_C_m21_3.avi	JOY	C	1				1
7	42	f_A_m11_3.avi	FEAR	As		1			0
7	43	a_H_m43_3.avi	ANGER	H			1		1
7	44	f_C_m23_3.avi	FEAR	C		1			0
7	45	s_A_m33_3.avi	SADNESS	A			1		0
7	46	f_A_f15_3.avi	FEAR	As		1			0
7	47	s_H_f46_3.avi	SADNESS	H			1		0
7	48	j_A_f15_3.avi	JOY	As	1				1
7	49	a_H_f46_3.avi	ANGER	H		1			0
7	50	f_A_f16_3.avi	FEAR	As			1		0
7	51	a_A_m30_3.avi	ANGER	A		1			0
7	52	j_H_f47_3.avi	JOY	H	1				1
7	53	a_A_f15_3.avi	ANGER	As		1			0
7	54	a_A_m12_3.avi	ANGER	As			1		1
7	55	j_C_m23_3.avi	JOY	C	1				1
7	56	f_C_f28_3.avi	FEAR	C			1		0
7	57	j_A_m12_3.avi	JOY	As	1				1
7	58	s_C_m21_3.avi	SADNESS	C		1			1
7	59	f_C_f27_3.avi	FEAR	C			1		0
7	60	j_A_m11_3.avi	JOY	As	1				1
7	61	f_H_f47_3.avi	FEAR	H		1			0
7	62	s_A_f15_3.avi	SADNESS	As			1		0
7	63	s_A_f16_3.avi	SADNESS	As		1			1
7	64	j_H_f46_3.avi	JOY	H	1				1
8	1	f_H_f47_3.avi	FEAR	H				1	1
8	2	j_C_f28_3.avi	JOY	C	1				1
8	3	s_C_f28_3.avi	SADNESS	C		1			1
8	4	f_A_f35_3.avi	FEAR	A			1		0
8	5	s_H_f47_3.avi	SADNESS	H		1			1
8	6	j_A_f35_3.avi	JOY	A	1				1
8	7	a_H_m43_3.avi	ANGER	H			1		1
8	8	f_C_m21_3.avi	FEAR	C				1	1
8	9	s_A_f15_3.avi	SADNESS	As			1		0
8	10	f_A_f16_3.avi	FEAR	As		1			0
8	11	j_A_f16_3.avi	JOY	As	1				1
8	12	s_C_m21_3.avi	SADNESS	C				1	0
8	13	a_A_m33_3.avi	ANGER	A			1		1
8	14	a_H_f47_3.avi	ANGER	H				1	0
8	15	f_A_m33_3.avi	FEAR	A				1	1
8	16	a_C_f27_3.avi	ANGER	C		1			0
8	17	j_A_m30_3.avi	JOY	A	1				1
8	18	s_H_m43_3.avi	SADNESS	H		1			1
8	19	s_C_f27_3.avi	SADNESS	C				1	0
8	20	f_C_m23_3.avi	FEAR	C				1	1
8	21	j_A_f15_3.avi	JOY	As	1				1
8	22	a_A_m12_3.avi	ANGER	As			1		1
8	23	f_A_f37_3.avi	FEAR	A				1	1
8	24	f_C_f27_3.avi	FEAR	C		1			0
8	25	j_A_m12_3.avi	JOY	As					0
8	26	s_A_m12_3.avi	SADNESS	As		1			1
8	27	j_C_m21_3.avi	JOY	C	1				1
8	28	f_A_m30_3.avi	FEAR	A				1	1
8	29	s_A_f35_3.avi	SADNESS	A		1			1
8	30	f_H_m42_3.avi	FEAR	H			1		0
8	31	a_A_m11_3.avi	ANGER	As			1		1
8	32	j_H_f46_3.avi	JOY	H	1				1
8	33	j_H_f47_3.avi	JOY	H	1				1
8	34	f_H_f46_3.avi	FEAR	H				1	1
8	35	f_H_m43_3.avi	FEAR	H				1	1
8	36	a_A_f16_3.avi	ANGER	As			1		1
8	37	j_A_m11_3.avi	JOY	As	1				1
8	38	s_A_m11_3.avi	SADNESS	As		1			1
8	39	j_H_m43_3.avi	JOY	H	1				1
8	40	f_A_f15_3.avi	FEAR	As				1	1
8	41	j_A_m33_3.avi	JOY	A	1				1
8	42	s_A_f16_3.avi	SADNESS	As		1			1
8	43	a_H_m42_3.avi	ANGER	H			1		1
8	44	s_A_m33_3.avi	SADNESS	A				1	0
8	45	s_A_f37_3.avi	SADNESS	A		1			1
8	46	a_H_f46_3.avi	ANGER	H			1		1
8	47	j_C_f27_3.avi	JOY	C	1				1
8	48	s_H_m42_3.avi	SADNESS	H		1			1
8	49	f_A_m12_3.avi	FEAR	As				1	1
8	50	a_C_m23_3.avi	ANGER	C		1			0
8	51	j_H_m42_3.avi	JOY	H	1				1
8	52	a_A_m30_3.avi	ANGER	A			1		1
8	53	s_C_m23_3.avi	SADNESS	C					0
8	54	j_A_f37_3.avi	JOY	A	1				1
8	55	a_A_f35_3.avi	ANGER	A				1	0
8	56	a_C_f28_3.avi	ANGER	C		1			0
8	57	f_A_m11_3.avi	FEAR	As				1	1
8	58	j_C_m23_3.avi	JOY	C	1				1
8	59	f_C_f28_3.avi	FEAR	C				1	1
8	60	s_A_m30_3.avi	SADNESS	A			1		0
8	61	a_A_f37_3.avi	ANGER	A		1			0
8	62	a_A_f15_3.avi	ANGER	As			1		1
8	63	s_H_f46_3.avi	SADNESS	H		1			1
8	64	a_C_m21_3.avi	ANGER	C				1	0
9	1	a_A_m30_3.avi	ANGER	A	1				0
9	2	j_C_f27_3.avi	JOY	C	1				1
9	3	s_C_f28_3.avi	SADNESS	C			1		0
9	4	f_A_f16_3.avi	FEAR	As	1				0
9	5	s_A_f35_3.avi	SADNESS	A			1		0
9	6	a_A_f35_3.avi	ANGER	A			1		1
9	7	f_A_f35_3.avi	FEAR	A				1	1
9	8	a_A_m33_3.avi	ANGER	A			1		1
9	9	f_C_f27_3.avi	FEAR	C	1				0
9	10	s_C_f27_3.avi	SADNESS	C			1		0
9	11	a_C_f27_3.avi	ANGER	C	1				0
9	12	f_H_m43_3.avi	FEAR	H	1				0
9	13	a_C_m23_3.avi	ANGER	C			1		1
9	14	s_A_f15_3.avi	SADNESS	As			1		0
9	15	j_H_m43_3.avi	JOY	H	1				1
9	16	s_A_m30_3.avi	SADNESS	A				1	0
9	17	j_C_m21_3.avi	JOY	C	1				1
9	18	a_A_f37_3.avi	ANGER	A		1			0
9	19	a_H_m42_3.avi	ANGER	H				1	0
9	20	f_H_f46_3.avi	FEAR	H	1				0
9	21	j_A_f37_3.avi	JOY	A	1				1
9	22	s_C_m21_3.avi	SADNESS	C			1		0
9	23	j_A_f15_3.avi	JOY	As	1				1
9	24	s_A_m12_3.avi	SADNESS	As				1	0
9	25	a_A_f15_3.avi	ANGER	As		1			0
9	26	j_A_f35_3.avi	JOY	A	1				1
9	27	f_C_m23_3.avi	FEAR	C				1	1
9	28	f_C_m21_3.avi	FEAR	C				1	1
9	29	j_C_f28_3.avi	JOY	C	1				1
9	30	a_C_f28_3.avi	ANGER	C				1	0
9	31	j_A_f16_3.avi	JOY	As	1				1
9	32	j_C_m23_3.avi	JOY	C	1				1
9	33	a_A_f16_3.avi	ANGER	As			1		1
9	34	f_A_m30_3.avi	FEAR	A				1	1
9	35	a_H_f46_3.avi	ANGER	H			1		1
9	36	s_A_m11_3.avi	SADNESS	As				1	0
9	37	j_H_f47_3.avi	JOY	H	1				1
9	38	s_A_f16_3.avi	SADNESS	As			1		0
9	39	j_A_m33_3.avi	JOY	A	1				1
9	40	s_A_m33_3.avi	SADNESS	A			1		0
9	41	s_H_f47_3.avi	SADNESS	H				1	0
9	42	j_H_f46_3.avi	JOY	H	1				1
9	43	j_A_m12_3.avi	JOY	As	1				1
9	44	j_H_m42_3.avi	JOY	H	1				1
9	45	a_C_m21_3.avi	ANGER	C			1		1
9	46	a_H_f47_3.avi	ANGER	H			1		1
9	47	f_A_m11_3.avi	FEAR	As				1	1
9	48	f_A_f37_3.avi	FEAR	A			1		0
9	49	s_H_m43_3.avi	SADNESS	H			1		0
9	50	f_A_m12_3.avi	FEAR	As				1	1
9	51	j_A_m11_3.avi	JOY	As	1				1
9	52	a_A_m12_3.avi	ANGER	As			1		1
9	53	a_A_m11_3.avi	ANGER	As			1		1
9	54	f_C_f28_3.avi	FEAR	C				1	1
9	55	j_A_m30_3.avi	JOY	A	1				1
9	56	s_A_f37_3.avi	SADNESS	A			1		0
9	57	f_A_f15_3.avi	FEAR	As				1	1
9	58	a_H_m43_3.avi	ANGER	H			1		1
9	59	f_A_m33_3.avi	FEAR	A				1	1
9	60	s_H_f46_3.avi	SADNESS	H			1		0
9	61	f_H_f47_3.avi	FEAR	H				1	1
9	62	s_H_m42_3.avi	SADNESS	H			1		0
9	63	f_H_m42_3.avi	FEAR	H				1	1
9	64	s_C_m23_3.avi	SADNESS	C			1		0
10	1	s_A_f37_3.avi	SADNESS	A			1		0
10	2	j_H_m43_3.avi	JOY	H	1				1
10	3	f_A_m33_3.avi	FEAR	A		1			0
10	4	j_A_m33_3.avi	JOY	A	1				1
10	5	a_C_f28_3.avi	ANGER	C		1			0
10	6	s_H_m43_3.avi	SADNESS	H			1		0
10	7	a_H_m42_3.avi	ANGER	H				1	0
10	8	s_C_f27_3.avi	SADNESS	C		1			1
10	9	j_H_m42_3.avi	JOY	H	1				1
10	10	a_A_m33_3.avi	ANGER	A		1			0
10	11	j_C_f28_3.avi	JOY	C	1				1
10	12	a_C_m21_3.avi	ANGER	C				1	0
10	13	s_C_m23_3.avi	SADNESS	C			1		0
10	14	a_A_m11_3.avi	ANGER	As		1			0
10	15	f_H_m43_3.avi	FEAR	H				1	1
10	16	f_H_f46_3.avi	FEAR	H				1	1
10	17	j_C_f27_3.avi	JOY	C	1				1
10	18	s_H_f47_3.avi	SADNESS	H		1			1
10	19	f_C_m21_3.avi	FEAR	C				1	1
10	20	f_A_f37_3.avi	FEAR	A				1	1
10	21	a_A_f16_3.avi	ANGER	As			1		1
10	22	f_A_m30_3.avi	FEAR	A				1	1
10	23	s_A_m30_3.avi	SADNESS	A			1		0
10	24	j_A_f37_3.avi	JOY	A	1				1
10	25	a_H_f47_3.avi	ANGER	H		1			0
10	26	j_A_m30_3.avi	JOY	A	1				1
10	27	a_C_m23_3.avi	ANGER	C			1		1
10	28	j_A_f35_3.avi	JOY	A	1				1
10	29	s_A_m11_3.avi	SADNESS	As		1			1
10	30	f_H_m42_3.avi	FEAR	H				1	1
10	31	s_A_f35_3.avi	SADNESS	A			1		0
10	32	a_A_f37_3.avi	ANGER	A			1		1
10	33	s_A_m12_3.avi	SADNESS	As				1	0
10	34	s_C_f28_3.avi	SADNESS	C		1			1
10	35	f_A_m12_3.avi	FEAR	As				1	1
10	36	a_A_f35_3.avi	ANGER	A		1			0
10	37	j_A_f16_3.avi	JOY	As	1				1
10	38	s_H_m42_3.avi	SADNESS	H				1	0
10	39	f_A_f35_3.avi	FEAR	A				1	1
10	40	a_C_f27_3.avi	ANGER	C			1		1
10	41	j_C_m21_3.avi	JOY	C	1				1
10	42	f_A_m11_3.avi	FEAR	As				1	1
10	43	a_H_m43_3.avi	ANGER	H			1		1
10	44	f_C_m23_3.avi	FEAR	C				1	1
10	45	s_A_m33_3.avi	SADNESS	A			1		0
10	46	f_A_f15_3.avi	FEAR	As				1	1
10	47	s_H_f46_3.avi	SADNESS	H			1		0
10	48	j_A_f15_3.avi	JOY	As	1				1
10	49	a_H_f46_3.avi	ANGER	H		1			0
10	50	f_A_f16_3.avi	FEAR	As				1	1
10	51	a_A_m30_3.avi	ANGER	A			1		1
10	52	j_H_f47_3.avi	JOY	H	1				1
10	53	a_A_f15_3.avi	ANGER	As			1		1
10	54	a_A_m12_3.avi	ANGER	As			1		1
10	55	j_C_m23_3.avi	JOY	C	1				1
10	56	f_C_f28_3.avi	FEAR	C				1	1
10	57	j_A_m12_3.avi	JOY	As	1				1
10	58	s_C_m21_3.avi	SADNESS	C				1	0
10	59	f_C_f27_3.avi	FEAR	C				1	1
10	60	j_A_m11_3.avi	JOY	As	1				1
10	61	f_H_f47_3.avi	FEAR	H		1			0
10	62	s_A_f15_3.avi	SADNESS	As			1		0
10	63	s_A_f16_3.avi	SADNESS	As		1			1
10	64	j_H_f46_3.avi	JOY	H	1				1
11	1	f_H_f47_3.avi	FEAR	H	1				0
11	2	j_C_f28_3.avi	JOY	C	1				1
11	3	s_C_f28_3.avi	SADNESS	C			1		0
11	4	f_A_f35_3.avi	FEAR	A			1		0
11	5	s_H_f47_3.avi	SADNESS	H			1		0
11	6	j_A_f35_3.avi	JOY	A	1				1
11	7	a_H_m43_3.avi	ANGER	H			1		1
11	8	f_C_m21_3.avi	FEAR	C			1		0
11	9	s_A_f15_3.avi	SADNESS	As			1		0
11	10	f_A_f16_3.avi	FEAR	As			1		0
11	11	j_A_f16_3.avi	JOY	As	1				1
11	12	s_C_m21_3.avi	SADNESS	C			1		0
11	13	a_A_m33_3.avi	ANGER	A			1		1
11	14	a_H_f47_3.avi	ANGER	H			1		1
11	15	f_A_m33_3.avi	FEAR	A			1		0
11	16	a_C_f27_3.avi	ANGER	C			1		1
11	17	j_A_m30_3.avi	JOY	A	1				1
11	18	s_H_m43_3.avi	SADNESS	H			1		0
11	19	s_C_f27_3.avi	SADNESS	C			1		0
11	20	f_C_m23_3.avi	FEAR	C			1		0
11	21	j_A_f15_3.avi	JOY	As	1				1
11	22	a_A_m12_3.avi	ANGER	As			1		1
11	23	f_A_f37_3.avi	FEAR	A			1		0
11	24	f_C_f27_3.avi	FEAR	C			1		0
11	25	j_A_m12_3.avi	JOY	As	1				1
11	26	s_A_m12_3.avi	SADNESS	As	1				0
11	27	j_C_m21_3.avi	JOY	C	1				1
11	28	f_A_m30_3.avi	FEAR	A			1		0
11	29	s_A_f35_3.avi	SADNESS	A			1		0
11	30	f_H_m42_3.avi	FEAR	H			1		0
11	31	a_A_m11_3.avi	ANGER	As			1		1
11	32	j_H_f46_3.avi	JOY	H	1				1
11	33	j_H_f47_3.avi	JOY	H	1				1
11	34	f_H_f46_3.avi	FEAR	H	1				0
11	35	f_H_m43_3.avi	FEAR	H			1		0
11	36	a_A_f16_3.avi	ANGER	As			1		1
11	37	j_A_m11_3.avi	JOY	As	1				1
11	38	s_A_m11_3.avi	SADNESS	As	1				0
11	39	j_H_m43_3.avi	JOY	H	1				1
11	40	f_A_f15_3.avi	FEAR	As			1		0
11	41	j_A_m33_3.avi	JOY	A	1				1
11	42	s_A_f16_3.avi	SADNESS	As	1				0
11	43	a_H_m42_3.avi	ANGER	H			1		1
11	44	s_A_m33_3.avi	SADNESS	A			1		0
11	45	s_A_f37_3.avi	SADNESS	A			1		0
11	46	a_H_f46_3.avi	ANGER	H	1				0
11	47	j_C_f27_3.avi	JOY	C	1				1
11	48	s_H_m42_3.avi	SADNESS	H	1				0
11	49	f_A_m12_3.avi	FEAR	As	1				0
11	50	a_C_m23_3.avi	ANGER	C			1		1
11	51	j_H_m42_3.avi	JOY	H	1				1
11	52	a_A_m30_3.avi	ANGER	A			1		1
11	53	s_C_m23_3.avi	SADNESS	C			1		0
11	54	j_A_f37_3.avi	JOY	A	1				1
11	55	a_A_f35_3.avi	ANGER	A			1		1
11	56	a_C_f28_3.avi	ANGER	C			1		1
11	57	f_A_m11_3.avi	FEAR	As	1				0
11	58	j_C_m23_3.avi	JOY	C	1				1
11	59	f_C_f28_3.avi	FEAR	C	1				0
11	60	s_A_m30_3.avi	SADNESS	A			1		0
11	61	a_A_f37_3.avi	ANGER	A			1		1
11	62	a_A_f15_3.avi	ANGER	As			1		1
11	63	s_H_f46_3.avi	SADNESS	H	1				0
11	64	a_C_m21_3.avi	ANGER	C			1		1
12	1	a_A_m30_3.avi	ANGER	A				1	0
12	2	j_C_f27_3.avi	JOY	C	1				1
12	3	s_C_f28_3.avi	SADNESS	C		1			1
12	4	f_A_f16_3.avi	FEAR	As				1	1
12	5	s_A_f35_3.avi	SADNESS	A				1	0
12	6	a_A_f35_3.avi	ANGER	A				1	0
12	7	f_A_f35_3.avi	FEAR	A				1	1
12	8	a_A_m33_3.avi	ANGER	A				1	0
12	9	f_C_f27_3.avi	FEAR	C				1	1
12	10	s_C_f27_3.avi	SADNESS	C				1	0
12	11	a_C_f27_3.avi	ANGER	C				1	0
12	12	f_H_m43_3.avi	FEAR	H				1	1
12	13	a_C_m23_3.avi	ANGER	C			1		1
12	14	s_A_f15_3.avi	SADNESS	As			1		0
12	15	j_H_m43_3.avi	JOY	H	1				1
12	16	s_A_m30_3.avi	SADNESS	A			1		0
12	17	j_C_m21_3.avi	JOY	C	1				1
12	18	a_A_f37_3.avi	ANGER	A			1		1
12	19	a_H_m42_3.avi	ANGER	H			1		1
12	20	f_H_f46_3.avi	FEAR	H				1	1
12	21	j_A_f37_3.avi	JOY	A	1				1
12	22	s_C_m21_3.avi	SADNESS	C			1		0
12	23	j_A_f15_3.avi	JOY	As	1				1
12	24	s_A_m12_3.avi	SADNESS	As			1		0
12	25	a_A_f15_3.avi	ANGER	As			1		1
12	26	j_A_f35_3.avi	JOY	A	1				1
12	27	f_C_m23_3.avi	FEAR	C			1		0
12	28	f_C_m21_3.avi	FEAR	C			1		0
12	29	j_C_f28_3.avi	JOY	C	1				1
12	30	a_C_f28_3.avi	ANGER	C			1		1
12	31	j_A_f16_3.avi	JOY	As	1				1
12	32	j_C_m23_3.avi	JOY	C	1				1
12	33	a_A_f16_3.avi	ANGER	As			1		1
12	34	f_A_m30_3.avi	FEAR	A				1	1
12	35	a_H_f46_3.avi	ANGER	H			1		1
12	36	s_A_m11_3.avi	SADNESS	As			1		0
12	37	j_H_f47_3.avi	JOY	H	1				1
12	38	s_A_f16_3.avi	SADNESS	As			1		0
12	39	j_A_m33_3.avi	JOY	A	1				1
12	40	s_A_m33_3.avi	SADNESS	A			1		0
12	41	s_H_f47_3.avi	SADNESS	H				1	0
12	42	j_H_f46_3.avi	JOY	H	1				1
12	43	j_A_m12_3.avi	JOY	As	1				1
12	44	j_H_m42_3.avi	JOY	H	1				1
12	45	a_C_m21_3.avi	ANGER	C			1		1
12	46	a_H_f47_3.avi	ANGER	H				1	0
12	47	f_A_m11_3.avi	FEAR	As				1	1
12	48	f_A_f37_3.avi	FEAR	A				1	1
12	49	s_H_m43_3.avi	SADNESS	H				1	0
12	50	f_A_m12_3.avi	FEAR	As				1	1
12	51	j_A_m11_3.avi	JOY	As	1				1
12	52	a_A_m12_3.avi	ANGER	As				1	0
12	53	a_A_m11_3.avi	ANGER	As				1	0
12	54	f_C_f28_3.avi	FEAR	C				1	1
12	55	j_A_m30_3.avi	JOY	A	1				1
12	56	s_A_f37_3.avi	SADNESS	A				1	0
12	57	f_A_f15_3.avi	FEAR	As				1	1
12	58	a_H_m43_3.avi	ANGER	H				1	0
12	59	f_A_m33_3.avi	FEAR	A				1	1
12	60	s_H_f46_3.avi	SADNESS	H				1	0
12	61	f_H_f47_3.avi	FEAR	H				1	1
12	62	s_H_m42_3.avi	SADNESS	H				1	0
12	63	f_H_m42_3.avi	FEAR	H				1	1
12	64	s_C_m23_3.avi	SADNESS	C				1	0
13	1	s_A_f37_3.avi	SADNESS	A			1		0
13	2	j_H_m43_3.avi	JOY	H	1				1
13	3	f_A_m33_3.avi	FEAR	A				1	1
13	4	j_A_m33_3.avi	JOY	A	1				1
13	5	a_C_f28_3.avi	ANGER	C			1		1
13	6	s_H_m43_3.avi	SADNESS	H			1		0
13	7	a_H_m42_3.avi	ANGER	H			1		1
13	8	s_C_f27_3.avi	SADNESS	C			1		0
13	9	j_H_m42_3.avi	JOY	H	1				1
13	10	a_A_m33_3.avi	ANGER	A			1		1
13	11	j_C_f28_3.avi	JOY	C	1				1
13	12	a_C_m21_3.avi	ANGER	C			1		1
13	13	s_C_m23_3.avi	SADNESS	C			1		0
13	14	a_A_m11_3.avi	ANGER	As			1		1
13	15	f_H_m43_3.avi	FEAR	H	1				0
13	16	f_H_f46_3.avi	FEAR	H	1				0
13	17	j_C_f27_3.avi	JOY	C	1				1
13	18	s_H_f47_3.avi	SADNESS	H			1		0
13	19	f_C_m21_3.avi	FEAR	C			1		0
13	20	f_A_f37_3.avi	FEAR	A				1	1
13	21	a_A_f16_3.avi	ANGER	As			1		1
13	22	f_A_m30_3.avi	FEAR	A	1				0
13	23	s_A_m30_3.avi	SADNESS	A			1		0
13	24	j_A_f37_3.avi	JOY	A	1				1
13	25	a_H_f47_3.avi	ANGER	H			1		1
13	26	j_A_m30_3.avi	JOY	A	1				1
13	27	a_C_m23_3.avi	ANGER	C	1				0
13	28	j_A_f35_3.avi	JOY	A	1				1
13	29	s_A_m11_3.avi	SADNESS	As			1		0
13	30	f_H_m42_3.avi	FEAR	H				1	1
13	31	s_A_f35_3.avi	SADNESS	A			1		0
13	32	a_A_f37_3.avi	ANGER	A				1	0
13	33	s_A_m12_3.avi	SADNESS	As			1		0
13	34	s_C_f28_3.avi	SADNESS	C			1		0
13	35	f_A_m12_3.avi	FEAR	As	1				0
13	36	a_A_f35_3.avi	ANGER	A			1		1
13	37	j_A_f16_3.avi	JOY	As	1				1
13	38	s_H_m42_3.avi	SADNESS	H				1	0
13	39	f_A_f35_3.avi	FEAR	A				1	1
13	40	a_C_f27_3.avi	ANGER	C				1	0
13	41	j_C_m21_3.avi	JOY	C	1				1
13	42	f_A_m11_3.avi	FEAR	As			1		0
13	43	a_H_m43_3.avi	ANGER	H				1	0
13	44	f_C_m23_3.avi	FEAR	C				1	1
13	45	s_A_m33_3.avi	SADNESS	A				1	0
13	46	f_A_f15_3.avi	FEAR	As				1	1
13	47	s_H_f46_3.avi	SADNESS	H				1	0
13	48	j_A_f15_3.avi	JOY	As	1				1
13	49	a_H_f46_3.avi	ANGER	H			1		1
13	50	f_A_f16_3.avi	FEAR	As				1	1
13	51	a_A_m30_3.avi	ANGER	A			1		1
13	52	j_H_f47_3.avi	JOY	H	1				1
13	53	a_A_f15_3.avi	ANGER	As			1		1
13	54	a_A_m12_3.avi	ANGER	As				1	0
13	55	j_C_m23_3.avi	JOY	C	1				1
13	56	f_C_f28_3.avi	FEAR	C				1	1
13	57	j_A_m12_3.avi	JOY	As	1				1
13	58	s_C_m21_3.avi	SADNESS	C				1	0
13	59	f_C_f27_3.avi	FEAR	C				1	1
13	60	j_A_m11_3.avi	JOY	As	1				1
13	61	f_H_f47_3.avi	FEAR	H				1	1
13	62	s_A_f15_3.avi	SADNESS	As				1	0
13	63	s_A_f16_3.avi	SADNESS	As				1	0
13	64	j_H_f46_3.avi	JOY	H	1				1
14	1	f_H_f47_3.avi	FEAR	H	1				0
14	2	j_C_f28_3.avi	JOY	C	1				1
14	3	s_C_f28_3.avi	SADNESS	C			1		0
14	4	f_A_f35_3.avi	FEAR	A	1				0
14	5	s_H_f47_3.avi	SADNESS	H			1		0
14	6	j_A_f35_3.avi	JOY	A	1				1
14	7	a_H_m43_3.avi	ANGER	H			1		1
14	8	f_C_m21_3.avi	FEAR	C	1				0
14	9	s_A_f15_3.avi	SADNESS	As			1		0
14	10	f_A_f16_3.avi	FEAR	As	1				0
14	11	j_A_f16_3.avi	JOY	As	1				1
14	12	s_C_m21_3.avi	SADNESS	C			1		0
14	13	a_A_m33_3.avi	ANGER	A			1		1
14	14	a_H_f47_3.avi	ANGER	H			1		1
14	15	f_A_m33_3.avi	FEAR	A	1				0
14	16	a_C_f27_3.avi	ANGER	C			1		1
14	17	j_A_m30_3.avi	JOY	A	1				1
14	18	s_H_m43_3.avi	SADNESS	H			1		0
14	19	s_C_f27_3.avi	SADNESS	C			1		0
14	20	f_C_m23_3.avi	FEAR	C	1				0
14	21	j_A_f15_3.avi	JOY	As	1				1
14	22	a_A_m12_3.avi	ANGER	As			1		1
14	23	f_A_f37_3.avi	FEAR	A	1				0
14	24	f_C_f27_3.avi	FEAR	C	1				0
14	25	j_A_m12_3.avi	JOY	As	1				1
14	26	s_A_m12_3.avi	SADNESS	As	1				0
14	27	j_C_m21_3.avi	JOY	C	1				1
14	28	f_A_m30_3.avi	FEAR	A	1				0
14	29	s_A_f35_3.avi	SADNESS	A			1		0
14	30	f_H_m42_3.avi	FEAR	H	1				0
14	31	a_A_m11_3.avi	ANGER	As			1		1
14	32	j_H_f46_3.avi	JOY	H	1				1
14	33	j_H_f47_3.avi	JOY	H	1				1
14	34	f_H_f46_3.avi	FEAR	H	1				0
14	35	f_H_m43_3.avi	FEAR	H	1				0
14	36	a_A_f16_3.avi	ANGER	As			1		1
14	37	j_A_m11_3.avi	JOY	As	1				1
14	38	s_A_m11_3.avi	SADNESS	As			1		0
14	39	j_H_m43_3.avi	JOY	H	1				1
14	40	f_A_f15_3.avi	FEAR	As	1				0
14	41	j_A_m33_3.avi	JOY	A	1				1
14	42	s_A_f16_3.avi	SADNESS	As			1		0
14	43	a_H_m42_3.avi	ANGER	H			1		1
14	44	s_A_m33_3.avi	SADNESS	A			1		0
14	45	s_A_f37_3.avi	SADNESS	A			1		0
14	46	a_H_f46_3.avi	ANGER	H			1		1
14	47	j_C_f27_3.avi	JOY	C	1				1
14	48	s_H_m42_3.avi	SADNESS	H			1		0
14	49	f_A_m12_3.avi	FEAR	As	1				0
14	50	a_C_m23_3.avi	ANGER	C			1		1
14	51	j_H_m42_3.avi	JOY	H	1				1
14	52	a_A_m30_3.avi	ANGER	A			1		1
14	53	s_C_m23_3.avi	SADNESS	C			1		0
14	54	j_A_f37_3.avi	JOY	A	1				1
14	55	a_A_f35_3.avi	ANGER	A			1		1
14	56	a_C_f28_3.avi	ANGER	C			1		1
14	57	f_A_m11_3.avi	FEAR	As	1				0
14	58	j_C_m23_3.avi	JOY	C	1				1
14	59	f_C_f28_3.avi	FEAR	C	1				0
14	60	s_A_m30_3.avi	SADNESS	A			1		0
14	61	a_A_f37_3.avi	ANGER	A			1		1
14	62	a_A_f15_3.avi	ANGER	As			1		1
14	63	s_H_f46_3.avi	SADNESS	H			1		0
14	64	a_C_m21_3.avi	ANGER	C			1		1
15	1	a_A_m30_3.avi	ANGER	A			1		1
15	2	j_C_f27_3.avi	JOY	C	1				1
15	3	s_C_f28_3.avi	SADNESS	C			1		0
15	4	f_A_f16_3.avi	FEAR	As			1		0
15	5	s_A_f35_3.avi	SADNESS	A			1		0
15	6	a_A_f35_3.avi	ANGER	A			1		1
15	7	f_A_f35_3.avi	FEAR	A			1		0
15	8	a_A_m33_3.avi	ANGER	A			1		1
15	9	f_C_f27_3.avi	FEAR	C			1		0
15	10	s_C_f27_3.avi	SADNESS	C			1		0
15	11	a_C_f27_3.avi	ANGER	C			1		1
15	12	f_H_m43_3.avi	FEAR	H			1		0
15	13	a_C_m23_3.avi	ANGER	C	1				0
15	14	s_A_f15_3.avi	SADNESS	As			1		0
15	15	j_H_m43_3.avi	JOY	H	1				1
15	16	s_A_m30_3.avi	SADNESS	A			1		0
15	17	j_C_m21_3.avi	JOY	C	1				1
15	18	a_A_f37_3.avi	ANGER	A			1		1
15	19	a_H_m42_3.avi	ANGER	H			1		1
15	20	f_H_f46_3.avi	FEAR	H			1		0
15	21	j_A_f37_3.avi	JOY	A	1				1
15	22	s_C_m21_3.avi	SADNESS	C			1		0
15	23	j_A_f15_3.avi	JOY	As	1				1
15	24	s_A_m12_3.avi	SADNESS	As			1		0
15	25	a_A_f15_3.avi	ANGER	As			1		1
15	26	j_A_f35_3.avi	JOY	A	1				1
15	27	f_C_m23_3.avi	FEAR	C			1		0
15	28	f_C_m21_3.avi	FEAR	C			1		0
15	29	j_C_f28_3.avi	JOY	C	1				1
15	30	a_C_f28_3.avi	ANGER	C			1		1
15	31	j_A_f16_3.avi	JOY	As	1				1
15	32	j_C_m23_3.avi	JOY	C	1				1
15	33	a_A_f16_3.avi	ANGER	As			1		1
15	34	f_A_m30_3.avi	FEAR	A			1		0
15	35	a_H_f46_3.avi	ANGER	H			1		1
15	36	s_A_m11_3.avi	SADNESS	As			1		0
15	37	j_H_f47_3.avi	JOY	H	1				1
15	38	s_A_f16_3.avi	SADNESS	As			1		0
15	39	j_A_m33_3.avi	JOY	A	1				1
15	40	s_A_m33_3.avi	SADNESS	A			1		0
15	41	s_H_f47_3.avi	SADNESS	H			1		0
15	42	j_H_f46_3.avi	JOY	H	1				1
15	43	j_A_m12_3.avi	JOY	As	1				1
15	44	j_H_m42_3.avi	JOY	H	1				1
15	45	a_C_m21_3.avi	ANGER	C			1		1
15	46	a_H_f47_3.avi	ANGER	H			1		1
15	47	f_A_m11_3.avi	FEAR	As			1		0
15	48	f_A_f37_3.avi	FEAR	A			1		0
15	49	s_H_m43_3.avi	SADNESS	H			1		0
15	50	f_A_m12_3.avi	FEAR	As			1		0
15	51	j_A_m11_3.avi	JOY	As	1				1
15	52	a_A_m12_3.avi	ANGER	As			1		1
15	53	a_A_m11_3.avi	ANGER	As			1		1
15	54	f_C_f28_3.avi	FEAR	C			1		0
15	55	j_A_m30_3.avi	JOY	A	1				1
15	56	s_A_f37_3.avi	SADNESS	A			1		0
15	57	f_A_f15_3.avi	FEAR	As			1		0
15	58	a_H_m43_3.avi	ANGER	H			1		1
15	59	f_A_m33_3.avi	FEAR	A			1		0
15	60	s_H_f46_3.avi	SADNESS	H			1		0
15	61	f_H_f47_3.avi	FEAR	H			1		0
15	62	s_H_m42_3.avi	SADNESS	H			1		0
15	63	f_H_m42_3.avi	FEAR	H			1		0
15	64	s_C_m23_3.avi	SADNESS	C			1		0
16	1	s_A_f37_3.avi	SADNESS	A			1		0
16	2	j_H_m43_3.avi	JOY	H	1				1
16	3	f_A_m33_3.avi	FEAR	A				1	1
16	4	j_A_m33_3.avi	JOY	A	1				1
16	5	a_C_f28_3.avi	ANGER	C			1		1
16	6	s_H_m43_3.avi	SADNESS	H			1		0
16	7	a_H_m42_3.avi	ANGER	H			1		1
16	8	s_C_f27_3.avi	SADNESS	C				1	0
16	9	j_H_m42_3.avi	JOY	H	1				1
16	10	a_A_m33_3.avi	ANGER	A			1		1
16	11	j_C_f28_3.avi	JOY	C	1				1
16	12	a_C_m21_3.avi	ANGER	C			1		1
16	13	s_C_m23_3.avi	SADNESS	C				1	0
16	14	a_A_m11_3.avi	ANGER	As			1		1
16	15	f_H_m43_3.avi	FEAR	H				1	1
16	16	f_H_f46_3.avi	FEAR	H				1	1
16	17	j_C_f27_3.avi	JOY	C	1				1
16	18	s_H_f47_3.avi	SADNESS	H				1	0
16	19	f_C_m21_3.avi	FEAR	C				1	1
16	20	f_A_f37_3.avi	FEAR	A				1	1
16	21	a_A_f16_3.avi	ANGER	As				1	0
16	22	f_A_m30_3.avi	FEAR	A				1	1
16	23	s_A_m30_3.avi	SADNESS	A			1		0
16	24	j_A_f37_3.avi	JOY	A	1				1
16	25	a_H_f47_3.avi	ANGER	H				1	0
16	26	j_A_m30_3.avi	JOY	A	1				1
16	27	a_C_m23_3.avi	ANGER	C			1		1
16	28	j_A_f35_3.avi	JOY	A	1				1
16	29	s_A_m11_3.avi	SADNESS	As			1		0
16	30	f_H_m42_3.avi	FEAR	H				1	1
16	31	s_A_f35_3.avi	SADNESS	A			1		0
16	32	a_A_f37_3.avi	ANGER	A			1		1
16	33	s_A_m12_3.avi	SADNESS	As			1		0
16	34	s_C_f28_3.avi	SADNESS	C			1		0
16	35	f_A_m12_3.avi	FEAR	As				1	1
16	36	a_A_f35_3.avi	ANGER	A			1		1
16	37	j_A_f16_3.avi	JOY	As	1				1
16	38	s_H_m42_3.avi	SADNESS	H			1		0
16	39	f_A_f35_3.avi	FEAR	A				1	1
16	40	a_C_f27_3.avi	ANGER	C			1		1
16	41	j_C_m21_3.avi	JOY	C	1				1
16	42	f_A_m11_3.avi	FEAR	As			1		0
16	43	a_H_m43_3.avi	ANGER	H			1		1
16	44	f_C_m23_3.avi	FEAR	C				1	1
16	45	s_A_m33_3.avi	SADNESS	A				1	0
16	46	f_A_f15_3.avi	FEAR	As				1	1
16	47	s_H_f46_3.avi	SADNESS	H			1		0
16	48	j_A_f15_3.avi	JOY	As	1				1
16	49	a_H_f46_3.avi	ANGER	H			1		1
16	50	f_A_f16_3.avi	FEAR	As				1	1
16	51	a_A_m30_3.avi	ANGER	A			1		1
16	52	j_H_f47_3.avi	JOY	H	1				1
16	53	a_A_f15_3.avi	ANGER	As			1		1
16	54	a_A_m12_3.avi	ANGER	As			1		1
16	55	j_C_m23_3.avi	JOY	C	1				1
16	56	f_C_f28_3.avi	FEAR	C				1	1
16	57	j_A_m12_3.avi	JOY	As	1				1
16	58	s_C_m21_3.avi	SADNESS	C			1		0
16	59	f_C_f27_3.avi	FEAR	C				1	1
16	60	j_A_m11_3.avi	JOY	As	1				1
16	61	f_H_f47_3.avi	FEAR	H			1		0
16	62	s_A_f15_3.avi	SADNESS	As				1	0
16	63	s_A_f16_3.avi	SADNESS	As			1		0
16	64	j_H_f46_3.avi	JOY	H	1				1
17	1	f_H_f47_3.avi	FEAR	H	1				0
17	2	j_C_f28_3.avi	JOY	C	1				1
17	3	s_C_f28_3.avi	SADNESS	C			1		0
17	4	f_A_f35_3.avi	FEAR	A		1			0
17	5	s_H_f47_3.avi	SADNESS	H			1		0
17	6	j_A_f35_3.avi	JOY	A	1				1
17	7	a_H_m43_3.avi	ANGER	H			1		1
17	8	f_C_m21_3.avi	FEAR	C			1		0
17	9	s_A_f15_3.avi	SADNESS	As			1		0
17	10	f_A_f16_3.avi	FEAR	As	1				0
17	11	j_A_f16_3.avi	JOY	As	1				1
17	12	s_C_m21_3.avi	SADNESS	C			1		0
17	13	a_A_m33_3.avi	ANGER	A			1		1
17	14	a_H_f47_3.avi	ANGER	H			1		1
17	15	f_A_m33_3.avi	FEAR	A	1				0
17	16	a_C_f27_3.avi	ANGER	C			1		1
17	17	j_A_m30_3.avi	JOY	A	1				1
17	18	s_H_m43_3.avi	SADNESS	H			1		0
17	19	s_C_f27_3.avi	SADNESS	C			1		0
17	20	f_C_m23_3.avi	FEAR	C	1				0
17	21	j_A_f15_3.avi	JOY	As	1				1
17	22	a_A_m12_3.avi	ANGER	As			1		1
17	23	f_A_f37_3.avi	FEAR	A		1			0
17	24	f_C_f27_3.avi	FEAR	C	1				0
17	25	j_A_m12_3.avi	JOY	As	1				1
17	26	s_A_m12_3.avi	SADNESS	As			1		0
17	27	j_C_m21_3.avi	JOY	C	1				1
17	28	f_A_m30_3.avi	FEAR	A			1		0
17	29	s_A_f35_3.avi	SADNESS	A			1		0
17	30	f_H_m42_3.avi	FEAR	H	1				0
17	31	a_A_m11_3.avi	ANGER	As			1		1
17	32	j_H_f46_3.avi	JOY	H	1				1
17	33	j_H_f47_3.avi	JOY	H	1				1
17	34	f_H_f46_3.avi	FEAR	H	1				0
17	35	f_H_m43_3.avi	FEAR	H			1		0
17	36	a_A_f16_3.avi	ANGER	As			1		1
17	37	j_A_m11_3.avi	JOY	As	1				1
17	38	s_A_m11_3.avi	SADNESS	As			1		0
17	39	j_H_m43_3.avi	JOY	H	1				1
17	40	f_A_f15_3.avi	FEAR	As	1				0
17	41	j_A_m33_3.avi	JOY	A	1				1
17	42	s_A_f16_3.avi	SADNESS	As			1		0
17	43	a_H_m42_3.avi	ANGER	H			1		1
17	44	s_A_m33_3.avi	SADNESS	A			1		0
17	45	s_A_f37_3.avi	SADNESS	A	1				0
17	46	a_H_f46_3.avi	ANGER	H			1		1
17	47	j_C_f27_3.avi	JOY	C	1				1
17	48	s_H_m42_3.avi	SADNESS	H			1		0
17	49	f_A_m12_3.avi	FEAR	As	1				0
17	50	a_C_m23_3.avi	ANGER	C			1		1
17	51	j_H_m42_3.avi	JOY	H	1				1
17	52	a_A_m30_3.avi	ANGER	A			1		1
17	53	s_C_m23_3.avi	SADNESS	C			1		0
17	54	j_A_f37_3.avi	JOY	A	1				1
17	55	a_A_f35_3.avi	ANGER	A			1		1
17	56	a_C_f28_3.avi	ANGER	C			1		1
17	57	f_A_m11_3.avi	FEAR	As	1				0
17	58	j_C_m23_3.avi	JOY	C	1				1
17	59	f_C_f28_3.avi	FEAR	C	1				0
17	60	s_A_m30_3.avi	SADNESS	A			1		0
17	61	a_A_f37_3.avi	ANGER	A			1		1
17	62	a_A_f15_3.avi	ANGER	As			1		1
17	63	s_H_f46_3.avi	SADNESS	H			1		0
17	64	a_C_m21_3.avi	ANGER	C			1		1
18	1	a_A_m30_3.avi	ANGER	A			1		1
18	2	j_C_f27_3.avi	JOY	C	1				1
18	3	s_C_f28_3.avi	SADNESS	C			1		0
18	4	f_A_f16_3.avi	FEAR	As	1				0
18	5	s_A_f35_3.avi	SADNESS	A			1		0
18	6	a_A_f35_3.avi	ANGER	A			1		1
18	7	f_A_f35_3.avi	FEAR	A			1		0
18	8	a_A_m33_3.avi	ANGER	A			1		1
18	9	f_C_f27_3.avi	FEAR	C			1		0
18	10	s_C_f27_3.avi	SADNESS	C			1		0
18	11	a_C_f27_3.avi	ANGER	C			1		1
18	12	f_H_m43_3.avi	FEAR	H			1		0
18	13	a_C_m23_3.avi	ANGER	C			1		1
18	14	s_A_f15_3.avi	SADNESS	As			1		0
18	15	j_H_m43_3.avi	JOY	H	1				1
18	16	s_A_m30_3.avi	SADNESS	A			1		0
18	17	j_C_m21_3.avi	JOY	C	1				1
18	18	a_A_f37_3.avi	ANGER	A			1		1
18	19	a_H_m42_3.avi	ANGER	H			1		1
18	20	f_H_f46_3.avi	FEAR	H			1		0
18	21	j_A_f37_3.avi	JOY	A	1				1
18	22	s_C_m21_3.avi	SADNESS	C			1		0
18	23	j_A_f15_3.avi	JOY	As	1				1
18	24	s_A_m12_3.avi	SADNESS	As			1		0
18	25	a_A_f15_3.avi	ANGER	As			1		1
18	26	j_A_f35_3.avi	JOY	A	1				1
18	27	f_C_m23_3.avi	FEAR	C			1		0
18	28	f_C_m21_3.avi	FEAR	C			1		0
18	29	j_C_f28_3.avi	JOY	C	1				1
18	30	a_C_f28_3.avi	ANGER	C			1		1
18	31	j_A_f16_3.avi	JOY	As	1				1
18	32	j_C_m23_3.avi	JOY	C	1				1
18	33	a_A_f16_3.avi	ANGER	As			1		1
18	34	f_A_m30_3.avi	FEAR	A			1		0
18	35	a_H_f46_3.avi	ANGER	H			1		1
18	36	s_A_m11_3.avi	SADNESS	As			1		0
18	37	j_H_f47_3.avi	JOY	H	1				1
18	38	s_A_f16_3.avi	SADNESS	As			1		0
18	39	j_A_m33_3.avi	JOY	A	1				1
18	40	s_A_m33_3.avi	SADNESS	A			1		0
18	41	s_H_f47_3.avi	SADNESS	H			1		0
18	42	j_H_f46_3.avi	JOY	H	1				1
18	43	j_A_m12_3.avi	JOY	As	1				1
18	44	j_H_m42_3.avi	JOY	H	1				1
18	45	a_C_m21_3.avi	ANGER	C			1		1
18	46	a_H_f47_3.avi	ANGER	H			1		1
18	47	f_A_m11_3.avi	FEAR	As			1		0
18	48	f_A_f37_3.avi	FEAR	A			1		0
18	49	s_H_m43_3.avi	SADNESS	H			1		0
18	50	f_A_m12_3.avi	FEAR	As			1		0
18	51	j_A_m11_3.avi	JOY	As	1				1
18	52	a_A_m12_3.avi	ANGER	As			1		1
18	53	a_A_m11_3.avi	ANGER	As			1		1
18	54	f_C_f28_3.avi	FEAR	C			1		0
18	55	j_A_m30_3.avi	JOY	A	1				1
18	56	s_A_f37_3.avi	SADNESS	A			1		0
18	57	f_A_f15_3.avi	FEAR	As			1		0
18	58	a_H_m43_3.avi	ANGER	H			1		1
18	59	f_A_m33_3.avi	FEAR	A			1		0
18	60	s_H_f46_3.avi	SADNESS	H			1		0
18	61	f_H_f47_3.avi	FEAR	H			1		0
18	62	s_H_m42_3.avi	SADNESS	H			1		0
18	63	f_H_m42_3.avi	FEAR	H			1		0
18	64	s_C_m23_3.avi	SADNESS	C			1		0
19	1	s_A_f37_3.avi	SADNESS	A			1		0
19	2	j_H_m43_3.avi	JOY	H	1				1
19	3	f_A_m33_3.avi	FEAR	A			1		0
19	4	j_A_m33_3.avi	JOY	A	1				1
19	5	a_C_f28_3.avi	ANGER	C			1		1
19	6	s_H_m43_3.avi	SADNESS	H			1		0
19	7	a_H_m42_3.avi	ANGER	H			1		1
19	8	s_C_f27_3.avi	SADNESS	C			1		0
19	9	j_H_m42_3.avi	JOY	H	1				1
19	10	a_A_m33_3.avi	ANGER	A			1		1
19	11	j_C_f28_3.avi	JOY	C	1				1
19	12	a_C_m21_3.avi	ANGER	C			1		1
19	13	s_C_m23_3.avi	SADNESS	C			1		0
19	14	a_A_m11_3.avi	ANGER	As			1		1
19	15	f_H_m43_3.avi	FEAR	H			1		0
19	16	f_H_f46_3.avi	FEAR	H			1		0
19	17	j_C_f27_3.avi	JOY	C	1				1
19	18	s_H_f47_3.avi	SADNESS	H			1		0
19	19	f_C_m21_3.avi	FEAR	C			1		0
19	20	f_A_f37_3.avi	FEAR	A			1		0
19	21	a_A_f16_3.avi	ANGER	As			1		1
19	22	f_A_m30_3.avi	FEAR	A			1		0
19	23	s_A_m30_3.avi	SADNESS	A			1		0
19	24	j_A_f37_3.avi	JOY	A	1				1
19	25	a_H_f47_3.avi	ANGER	H			1		1
19	26	j_A_m30_3.avi	JOY	A	1				1
19	27	a_C_m23_3.avi	ANGER	C			1		1
19	28	j_A_f35_3.avi	JOY	A	1				1
19	29	s_A_m11_3.avi	SADNESS	As			1		0
19	30	f_H_m42_3.avi	FEAR	H			1		0
19	31	s_A_f35_3.avi	SADNESS	A			1		0
19	32	a_A_f37_3.avi	ANGER	A			1		1
19	33	s_A_m12_3.avi	SADNESS	As			1		0
19	34	s_C_f28_3.avi	SADNESS	C			1		0
19	35	f_A_m12_3.avi	FEAR	As			1		0
19	36	a_A_f35_3.avi	ANGER	A			1		1
19	37	j_A_f16_3.avi	JOY	As	1				1
19	38	s_H_m42_3.avi	SADNESS	H			1		0
19	39	f_A_f35_3.avi	FEAR	A			1		0
19	40	a_C_f27_3.avi	ANGER	C			1		1
19	41	j_C_m21_3.avi	JOY	C	1				1
19	42	f_A_m11_3.avi	FEAR	As			1		0
19	43	a_H_m43_3.avi	ANGER	H			1		1
19	44	f_C_m23_3.avi	FEAR	C			1		0
19	45	s_A_m33_3.avi	SADNESS	A			1		0
19	46	f_A_f15_3.avi	FEAR	As			1		0
19	47	s_H_f46_3.avi	SADNESS	H			1		0
19	48	j_A_f15_3.avi	JOY	As	1				1
19	49	a_H_f46_3.avi	ANGER	H			1		1
19	50	f_A_f16_3.avi	FEAR	As			1		0
19	51	a_A_m30_3.avi	ANGER	A			1		1
19	52	j_H_f47_3.avi	JOY	H	1				1
19	53	a_A_f15_3.avi	ANGER	As			1		1
19	54	a_A_m12_3.avi	ANGER	As			1		1
19	55	j_C_m23_3.avi	JOY	C	1				1
19	56	f_C_f28_3.avi	FEAR	C			1		0
19	57	j_A_m12_3.avi	JOY	As	1				1
19	58	s_C_m21_3.avi	SADNESS	C			1		0
19	59	f_C_f27_3.avi	FEAR	C			1		0
19	60	j_A_m11_3.avi	JOY	As	1				1
19	61	f_H_f47_3.avi	FEAR	H			1		0
19	62	s_A_f15_3.avi	SADNESS	As			1		0
19	63	s_A_f16_3.avi	SADNESS	As			1		0
19	64	j_H_f46_3.avi	JOY	H	1				1
20	1	f_H_f47_3.avi	FEAR	H				1	1
20	2	j_C_f28_3.avi	JOY	C	1				1
20	3	s_C_f28_3.avi	SADNESS	C			1		0
20	4	f_A_f35_3.avi	FEAR	A		1			0
20	5	s_H_f47_3.avi	SADNESS	H		1			1
20	6	j_A_f35_3.avi	JOY	A	1				1
20	7	a_H_m43_3.avi	ANGER	H			1		1
20	8	f_C_m21_3.avi	FEAR	C				1	1
20	9	s_A_f15_3.avi	SADNESS	As			1		0
20	10	f_A_f16_3.avi	FEAR	As			1		0
20	11	j_A_f16_3.avi	JOY	As	1				1
20	12	s_C_m21_3.avi	SADNESS	C			1		0
20	13	a_A_m33_3.avi	ANGER	A			1		1
20	14	a_H_f47_3.avi	ANGER	H			1		1
20	15	f_A_m33_3.avi	FEAR	A				1	1
20	16	a_C_f27_3.avi	ANGER	C			1		1
20	17	j_A_m30_3.avi	JOY	A	1				1
20	18	s_H_m43_3.avi	SADNESS	H			1		0
20	19	s_C_f27_3.avi	SADNESS	C				1	0
20	20	f_C_m23_3.avi	FEAR	C		1			0
20	21	j_A_f15_3.avi	JOY	As	1				1
20	22	a_A_m12_3.avi	ANGER	As			1		1
20	23	f_A_f37_3.avi	FEAR	A				1	1
20	24	f_C_f27_3.avi	FEAR	C				1	1
20	25	j_A_m12_3.avi	JOY	As	1				1
20	26	s_A_m12_3.avi	SADNESS	As			1		0
20	27	j_C_m21_3.avi	JOY	C	1				1
20	28	f_A_m30_3.avi	FEAR	A		1			0
20	29	s_A_f35_3.avi	SADNESS	A			1		0
20	30	f_H_m42_3.avi	FEAR	H			1		0
20	31	a_A_m11_3.avi	ANGER	As			1		1
20	32	j_H_f46_3.avi	JOY	H	1				1
20	33	j_H_f47_3.avi	JOY	H	1				1
20	34	f_H_f46_3.avi	FEAR	H				1	1
20	35	f_H_m43_3.avi	FEAR	H		1			0
20	36	a_A_f16_3.avi	ANGER	As			1		1
20	37	j_A_m11_3.avi	JOY	As	1				1
20	38	s_A_m11_3.avi	SADNESS	As			1		0
20	39	j_H_m43_3.avi	JOY	H	1				1
20	40	f_A_f15_3.avi	FEAR	As		1			0
20	41	j_A_m33_3.avi	JOY	A	1				1
20	42	s_A_f16_3.avi	SADNESS	As			1		0
20	43	a_H_m42_3.avi	ANGER	H			1		1
20	44	s_A_m33_3.avi	SADNESS	A		1			1
20	45	s_A_f37_3.avi	SADNESS	A			1		0
20	46	a_H_f46_3.avi	ANGER	H			1		1
20	47	j_C_f27_3.avi	JOY	C	1				1
20	48	s_H_m42_3.avi	SADNESS	H			1		0
20	49	f_A_m12_3.avi	FEAR	As		1			0
20	50	a_C_m23_3.avi	ANGER	C			1		1
20	51	j_H_m42_3.avi	JOY	H	1				1
20	52	a_A_m30_3.avi	ANGER	A			1		1
20	53	s_C_m23_3.avi	SADNESS	C			1		0
20	54	j_A_f37_3.avi	JOY	A	1				1
20	55	a_A_f35_3.avi	ANGER	A		1			0
20	56	a_C_f28_3.avi	ANGER	C			1		1
20	57	f_A_m11_3.avi	FEAR	As		1			0
20	58	j_C_m23_3.avi	JOY	C	1				1
20	59	f_C_f28_3.avi	FEAR	C		1			0
20	60	s_A_m30_3.avi	SADNESS	A			1		0
20	61	a_A_f37_3.avi	ANGER	A			1		1
20	62	a_A_f15_3.avi	ANGER	As			1		1
20	63	s_H_f46_3.avi	SADNESS	H		1			1
20	64	a_C_m21_3.avi	ANGER	C			1		1
21	1	a_A_m30_3.avi	ANGER	A			1		1
21	2	j_C_f27_3.avi	JOY	C	1				1
21	3	s_C_f28_3.avi	SADNESS	C			1		0
21	4	f_A_f16_3.avi	FEAR	As	1				0
21	5	s_A_f35_3.avi	SADNESS	A			1		0
21	6	a_A_f35_3.avi	ANGER	A			1		1
21	7	f_A_f35_3.avi	FEAR	A	1				0
21	8	a_A_m33_3.avi	ANGER	A			1		1
21	9	f_C_f27_3.avi	FEAR	C	1				0
21	10	s_C_f27_3.avi	SADNESS	C			1		0
21	11	a_C_f27_3.avi	ANGER	C			1		1
21	12	f_H_m43_3.avi	FEAR	H	1				0
21	13	a_C_m23_3.avi	ANGER	C			1		1
21	14	s_A_f15_3.avi	SADNESS	As			1		0
21	15	j_H_m43_3.avi	JOY	H	1				1
21	16	s_A_m30_3.avi	SADNESS	A			1		0
21	17	j_C_m21_3.avi	JOY	C	1				1
21	18	a_A_f37_3.avi	ANGER	A			1		1
21	19	a_H_m42_3.avi	ANGER	H			1		1
21	20	f_H_f46_3.avi	FEAR	H	1				0
21	21	j_A_f37_3.avi	JOY	A	1				1
21	22	s_C_m21_3.avi	SADNESS	C			1		0
21	23	j_A_f15_3.avi	JOY	As	1				1
21	24	s_A_m12_3.avi	SADNESS	As			1		0
21	25	a_A_f15_3.avi	ANGER	As			1		1
21	26	j_A_f35_3.avi	JOY	A	1				1
21	27	f_C_m23_3.avi	FEAR	C	1				0
21	28	f_C_m21_3.avi	FEAR	C			1		0
21	29	j_C_f28_3.avi	JOY	C	1				1
21	30	a_C_f28_3.avi	ANGER	C			1		1
21	31	j_A_f16_3.avi	JOY	As	1				1
21	32	j_C_m23_3.avi	JOY	C	1				1
21	33	a_A_f16_3.avi	ANGER	As			1		1
21	34	f_A_m30_3.avi	FEAR	A			1		0
21	35	a_H_f46_3.avi	ANGER	H			1		1
21	36	s_A_m11_3.avi	SADNESS	As			1		0
21	37	j_H_f47_3.avi	JOY	H	1				1
21	38	s_A_f16_3.avi	SADNESS	As			1		0
21	39	j_A_m33_3.avi	JOY	A	1				1
21	40	s_A_m33_3.avi	SADNESS	A			1		0
21	41	s_H_f47_3.avi	SADNESS	H			1		0
21	42	j_H_f46_3.avi	JOY	H	1				1
21	43	j_A_m12_3.avi	JOY	As	1				1
21	44	j_H_m42_3.avi	JOY	H	1				1
21	45	a_C_m21_3.avi	ANGER	C			1		1
21	46	a_H_f47_3.avi	ANGER	H			1		1
21	47	f_A_m11_3.avi	FEAR	As			1		0
21	48	f_A_f37_3.avi	FEAR	A			1		0
21	49	s_H_m43_3.avi	SADNESS	H			1		0
21	50	f_A_m12_3.avi	FEAR	As	1				0
21	51	j_A_m11_3.avi	JOY	As	1				1
21	52	a_A_m12_3.avi	ANGER	As			1		1
21	53	a_A_m11_3.avi	ANGER	As			1		1
21	54	f_C_f28_3.avi	FEAR	C			1		0
21	55	j_A_m30_3.avi	JOY	A	1				1
21	56	s_A_f37_3.avi	SADNESS	A			1		0
21	57	f_A_f15_3.avi	FEAR	As	1				0
21	58	a_H_m43_3.avi	ANGER	H			1		1
21	59	f_A_m33_3.avi	FEAR	A	1				0
21	60	s_H_f46_3.avi	SADNESS	H			1		0
21	61	f_H_f47_3.avi	FEAR	H			1		0
21	62	s_H_m42_3.avi	SADNESS	H			1		0
21	63	f_H_m42_3.avi	FEAR	H			1		0
21	64	s_C_m23_3.avi	SADNESS	C			1		0
22	1	s_A_f37_3.avi	SADNESS	A	1				0
22	2	j_H_m43_3.avi	JOY	H	1				1
22	3	f_A_m33_3.avi	FEAR	A				1	1
22	4	j_A_m33_3.avi	JOY	A	1				1
22	5	a_C_f28_3.avi	ANGER	C	1				0
22	6	s_H_m43_3.avi	SADNESS	H	1				0
22	7	a_H_m42_3.avi	ANGER	H			1		1
22	8	s_C_f27_3.avi	SADNESS	C			1		0
22	9	j_H_m42_3.avi	JOY	H	1				1
22	10	a_A_m33_3.avi	ANGER	A					0
22	11	j_C_f28_3.avi	JOY	C	1				1
22	12	a_C_m21_3.avi	ANGER	C			1		1
22	13	s_C_m23_3.avi	SADNESS	C				1	0
22	14	a_A_m11_3.avi	ANGER	As				1	0
22	15	f_H_m43_3.avi	FEAR	H				1	1
22	16	f_H_f46_3.avi	FEAR	H				1	1
22	17	j_C_f27_3.avi	JOY	C	1				1
22	18	s_H_f47_3.avi	SADNESS	H			1		0
22	19	f_C_m21_3.avi	FEAR	C				1	1
22	20	f_A_f37_3.avi	FEAR	A				1	1
22	21	a_A_f16_3.avi	ANGER	As				1	0
22	22	f_A_m30_3.avi	FEAR	A				1	1
22	23	s_A_m30_3.avi	SADNESS	A			1		0
22	24	j_A_f37_3.avi	JOY	A	1				1
22	25	a_H_f47_3.avi	ANGER	H				1	0
22	26	j_A_m30_3.avi	JOY	A	1				1
22	27	a_C_m23_3.avi	ANGER	C				1	0
22	28	j_A_f35_3.avi	JOY	A	1				1
22	29	s_A_m11_3.avi	SADNESS	As			1		0
22	30	f_H_m42_3.avi	FEAR	H				1	1
22	31	s_A_f35_3.avi	SADNESS	A				1	0
22	32	a_A_f37_3.avi	ANGER	A				1	0
22	33	s_A_m12_3.avi	SADNESS	As				1	0
22	34	s_C_f28_3.avi	SADNESS	C				1	0
22	35	f_A_m12_3.avi	FEAR	As				1	1
22	36	a_A_f35_3.avi	ANGER	A				1	0
22	37	j_A_f16_3.avi	JOY	As	1				1
22	38	s_H_m42_3.avi	SADNESS	H				1	0
22	39	f_A_f35_3.avi	FEAR	A				1	1
22	40	a_C_f27_3.avi	ANGER	C			1		1
22	41	j_C_m21_3.avi	JOY	C	1				1
22	42	f_A_m11_3.avi	FEAR	As				1	1
22	43	a_H_m43_3.avi	ANGER	H				1	0
22	44	f_C_m23_3.avi	FEAR	C				1	1
22	45	s_A_m33_3.avi	SADNESS	A				1	0
22	46	f_A_f15_3.avi	FEAR	As				1	1
22	47	s_H_f46_3.avi	SADNESS	H				1	0
22	48	j_A_f15_3.avi	JOY	As	1				1
22	49	a_H_f46_3.avi	ANGER	H				1	0
22	50	f_A_f16_3.avi	FEAR	As				1	1
22	51	a_A_m30_3.avi	ANGER	A			1		1
22	52	j_H_f47_3.avi	JOY	H	1				1
22	53	a_A_f15_3.avi	ANGER	As			1		1
22	54	a_A_m12_3.avi	ANGER	As			1		1
22	55	j_C_m23_3.avi	JOY	C	1				1
22	56	f_C_f28_3.avi	FEAR	C				1	1
22	57	j_A_m12_3.avi	JOY	As	1				1
22	58	s_C_m21_3.avi	SADNESS	C				1	0
22	59	f_C_f27_3.avi	FEAR	C				1	1
22	60	j_A_m11_3.avi	JOY	As	1				1
22	61	f_H_f47_3.avi	FEAR	H				1	1
22	62	s_A_f15_3.avi	SADNESS	As			1		0
22	63	s_A_f16_3.avi	SADNESS	As				1	0
22	64	j_H_f46_3.avi	JOY	H	1				1
23	1	f_H_f47_3.avi	FEAR	H	1				0
23	2	j_C_f28_3.avi	JOY	C	1				1
23	3	s_C_f28_3.avi	SADNESS	C			1		0
23	4	f_A_f35_3.avi	FEAR	A	1				0
23	5	s_H_f47_3.avi	SADNESS	H			1		0
23	6	j_A_f35_3.avi	JOY	A	1				1
23	7	a_H_m43_3.avi	ANGER	H			1		1
23	8	f_C_m21_3.avi	FEAR	C				1	1
23	9	s_A_f15_3.avi	SADNESS	As			1		0
23	10	f_A_f16_3.avi	FEAR	As		1			0
23	11	j_A_f16_3.avi	JOY	As	1				1
23	12	s_C_m21_3.avi	SADNESS	C				1	0
23	13	a_A_m33_3.avi	ANGER	A			1		1
23	14	a_H_f47_3.avi	ANGER	H			1		1
23	15	f_A_m33_3.avi	FEAR	A				1	1
23	16	a_C_f27_3.avi	ANGER	C			1		1
23	17	j_A_m30_3.avi	JOY	A	1				1
23	18	s_H_m43_3.avi	SADNESS	H			1		0
23	19	s_C_f27_3.avi	SADNESS	C				1	0
23	20	f_C_m23_3.avi	FEAR	C				1	1
23	21	j_A_f15_3.avi	JOY	As	1				1
23	22	a_A_m12_3.avi	ANGER	As			1		1
23	23	f_A_f37_3.avi	FEAR	A		1			0
23	24	f_C_f27_3.avi	FEAR	C			1		0
23	25	j_A_m12_3.avi	JOY	As	1				1
23	26	s_A_m12_3.avi	SADNESS	As					0
23	27	j_C_m21_3.avi	JOY	C	1				1
23	28	f_A_m30_3.avi	FEAR	A				1	1
23	29	s_A_f35_3.avi	SADNESS	A			1		0
23	30	f_H_m42_3.avi	FEAR	H				1	1
23	31	a_A_m11_3.avi	ANGER	As			1		1
23	32	j_H_f46_3.avi	JOY	H	1				1
23	33	j_H_f47_3.avi	JOY	H	1				1
23	34	f_H_f46_3.avi	FEAR	H				1	1
23	35	f_H_m43_3.avi	FEAR	H				1	1
23	36	a_A_f16_3.avi	ANGER	As			1		1
23	37	j_A_m11_3.avi	JOY	As	1				1
23	38	s_A_m11_3.avi	SADNESS	As			1		0
23	39	j_H_m43_3.avi	JOY	H	1				1
23	40	f_A_f15_3.avi	FEAR	As				1	1
23	41	j_A_m33_3.avi	JOY	A	1				1
23	42	s_A_f16_3.avi	SADNESS	As			1		0
23	43	a_H_m42_3.avi	ANGER	H				1	0
23	44	s_A_m33_3.avi	SADNESS	A		1			1
23	45	s_A_f37_3.avi	SADNESS	A		1			1
23	46	a_H_f46_3.avi	ANGER	H		1			0
23	47	j_C_f27_3.avi	JOY	C	1				1
23	48	s_H_m42_3.avi	SADNESS	H	1				0
23	49	f_A_m12_3.avi	FEAR	As				1	1
23	50	a_C_m23_3.avi	ANGER	C			1		1
23	51	j_H_m42_3.avi	JOY	H	1				1
23	52	a_A_m30_3.avi	ANGER	A			1		1
23	53	s_C_m23_3.avi	SADNESS	C			1		0
23	54	j_A_f37_3.avi	JOY	A	1				1
23	55	a_A_f35_3.avi	ANGER	A			1		1
23	56	a_C_f28_3.avi	ANGER	C			1		1
23	57	f_A_m11_3.avi	FEAR	As				1	1
23	58	j_C_m23_3.avi	JOY	C	1				1
23	59	f_C_f28_3.avi	FEAR	C				1	1
23	60	s_A_m30_3.avi	SADNESS	A			1		0
23	61	a_A_f37_3.avi	ANGER	A			1		1
23	62	a_A_f15_3.avi	ANGER	As			1		1
23	63	s_H_f46_3.avi	SADNESS	H		1			1
23	64	a_C_m21_3.avi	ANGER	C			1		1
24	1	a_A_m30_3.avi	ANGER	A			1		1
24	2	j_C_f27_3.avi	JOY	C	1				1
24	3	s_C_f28_3.avi	SADNESS	C				1	0
24	4	f_A_f16_3.avi	FEAR	As	1				0
24	5	s_A_f35_3.avi	SADNESS	A				1	0
24	6	a_A_f35_3.avi	ANGER	A				1	0
24	7	f_A_f35_3.avi	FEAR	A	1				0
24	8	a_A_m33_3.avi	ANGER	A				1	0
24	9	f_C_f27_3.avi	FEAR	C	1				0
24	10	s_C_f27_3.avi	SADNESS	C				1	0
24	11	a_C_f27_3.avi	ANGER	C				1	0
24	12	f_H_m43_3.avi	FEAR	H	1				0
24	13	a_C_m23_3.avi	ANGER	C	1				0
24	14	s_A_f15_3.avi	SADNESS	As			1		0
24	15	j_H_m43_3.avi	JOY	H	1				1
24	16	s_A_m30_3.avi	SADNESS	A				1	0
24	17	j_C_m21_3.avi	JOY	C	1				1
24	18	a_A_f37_3.avi	ANGER	A				1	0
24	19	a_H_m42_3.avi	ANGER	H	1				0
24	20	f_H_f46_3.avi	FEAR	H	1				0
24	21	j_A_f37_3.avi	JOY	A	1				1
24	22	s_C_m21_3.avi	SADNESS	C				1	0
24	23	j_A_f15_3.avi	JOY	As	1				1
24	24	s_A_m12_3.avi	SADNESS	As	1				0
24	25	a_A_f15_3.avi	ANGER	As			1		1
24	26	j_A_f35_3.avi	JOY	A	1				1
24	27	f_C_m23_3.avi	FEAR	C				1	1
24	28	f_C_m21_3.avi	FEAR	C				1	1
24	29	j_C_f28_3.avi	JOY	C	1				1
24	30	a_C_f28_3.avi	ANGER	C			1		1
24	31	j_A_f16_3.avi	JOY	As	1				1
24	32	j_C_m23_3.avi	JOY	C	1				1
24	33	a_A_f16_3.avi	ANGER	As	1				0
24	34	f_A_m30_3.avi	FEAR	A				1	1
24	35	a_H_f46_3.avi	ANGER	H			1		1
24	36	s_A_m11_3.avi	SADNESS	As			1		0
24	37	j_H_f47_3.avi	JOY	H	1				1
24	38	s_A_f16_3.avi	SADNESS	As			1		0
24	39	j_A_m33_3.avi	JOY	A	1				1
24	40	s_A_m33_3.avi	SADNESS	A			1		0
24	41	s_H_f47_3.avi	SADNESS	H				1	0
24	42	j_H_f46_3.avi	JOY	H	1				1
24	43	j_A_m12_3.avi	JOY	As	1				1
24	44	j_H_m42_3.avi	JOY	H	1				1
24	45	a_C_m21_3.avi	ANGER	C			1		1
24	46	a_H_f47_3.avi	ANGER	H				1	0
24	47	f_A_m11_3.avi	FEAR	As			1		0
24	48	f_A_f37_3.avi	FEAR	A			1		0
24	49	s_H_m43_3.avi	SADNESS	H				1	0
24	50	f_A_m12_3.avi	FEAR	As				1	1
24	51	j_A_m11_3.avi	JOY	As	1				1
24	52	a_A_m12_3.avi	ANGER	As			1		1
24	53	a_A_m11_3.avi	ANGER	As				1	0
24	54	f_C_f28_3.avi	FEAR	C				1	1
24	55	j_A_m30_3.avi	JOY	A	1				1
24	56	s_A_f37_3.avi	SADNESS	A	1				0
24	57	f_A_f15_3.avi	FEAR	As				1	1
24	58	a_H_m43_3.avi	ANGER	H				1	0
24	59	f_A_m33_3.avi	FEAR	A				1	1
24	60	s_H_f46_3.avi	SADNESS	H				1	0
24	61	f_H_f47_3.avi	FEAR	H			1		0
24	62	s_H_m42_3.avi	SADNESS	H	1				0
24	63	f_H_m42_3.avi	FEAR	H				1	1
24	64	s_C_m23_3.avi	SADNESS	C				1	0
25	1	s_A_f37_3.avi	SADNESS	A	1				0
25	2	j_H_m43_3.avi	JOY	H	1				1
25	3	f_A_m33_3.avi	FEAR	A		1			0
25	4	j_A_m33_3.avi	JOY	A	1				1
25	5	a_C_f28_3.avi	ANGER	C	1				0
25	6	s_H_m43_3.avi	SADNESS	H				1	0
25	7	a_H_m42_3.avi	ANGER	H			1		1
25	8	s_C_f27_3.avi	SADNESS	C				1	0
25	9	j_H_m42_3.avi	JOY	H	1				1
25	10	a_A_m33_3.avi	ANGER	A			1		1
25	11	j_C_f28_3.avi	JOY	C	1				1
25	12	a_C_m21_3.avi	ANGER	C		1			0
25	13	s_C_m23_3.avi	SADNESS	C				1	0
25	14	a_A_m11_3.avi	ANGER	As		1			0
25	15	f_H_m43_3.avi	FEAR	H				1	1
25	16	f_H_f46_3.avi	FEAR	H	1				0
25	17	j_C_f27_3.avi	JOY	C	1				1
25	18	s_H_f47_3.avi	SADNESS	H		1			1
25	19	f_C_m21_3.avi	FEAR	C				1	1
25	20	f_A_f37_3.avi	FEAR	A				1	1
25	21	a_A_f16_3.avi	ANGER	As				1	0
25	22	f_A_m30_3.avi	FEAR	A				1	1
25	23	s_A_m30_3.avi	SADNESS	A	1				0
25	24	j_A_f37_3.avi	JOY	A	1				1
25	25	a_H_f47_3.avi	ANGER	H		1			0
25	26	j_A_m30_3.avi	JOY	A	1				1
25	27	a_C_m23_3.avi	ANGER	C			1		1
25	28	j_A_f35_3.avi	JOY	A	1				1
25	29	s_A_m11_3.avi	SADNESS	As				1	0
25	30	f_H_m42_3.avi	FEAR	H				1	1
25	31	s_A_f35_3.avi	SADNESS	A		1			1
25	32	a_A_f37_3.avi	ANGER	A			1		1
25	33	s_A_m12_3.avi	SADNESS	As		1			1
25	34	s_C_f28_3.avi	SADNESS	C	1				0
25	35	f_A_m12_3.avi	FEAR	As				1	1
25	36	a_A_f35_3.avi	ANGER	A			1		1
25	37	j_A_f16_3.avi	JOY	As	1				1
25	38	s_H_m42_3.avi	SADNESS	H			1		0
25	39	f_A_f35_3.avi	FEAR	A				1	1
25	40	a_C_f27_3.avi	ANGER	C			1		1
25	41	j_C_m21_3.avi	JOY	C	1				1
25	42	f_A_m11_3.avi	FEAR	As				1	1
25	43	a_H_m43_3.avi	ANGER	H			1		1
25	44	f_C_m23_3.avi	FEAR	C				1	1
25	45	s_A_m33_3.avi	SADNESS	A				1	0
25	46	f_A_f15_3.avi	FEAR	As				1	1
25	47	s_H_f46_3.avi	SADNESS	H				1	0
25	48	j_A_f15_3.avi	JOY	As	1				1
25	49	a_H_f46_3.avi	ANGER	H			1		1
25	50	f_A_f16_3.avi	FEAR	As				1	1
25	51	a_A_m30_3.avi	ANGER	A			1		1
25	52	j_H_f47_3.avi	JOY	H	1				1
25	53	a_A_f15_3.avi	ANGER	As			1		1
25	54	a_A_m12_3.avi	ANGER	As		1			0
25	55	j_C_m23_3.avi	JOY	C	1				1
25	56	f_C_f28_3.avi	FEAR	C				1	1
25	57	j_A_m12_3.avi	JOY	As	1				1
25	58	s_C_m21_3.avi	SADNESS	C		1			1
25	59	f_C_f27_3.avi	FEAR	C				1	1
25	60	j_A_m11_3.avi	JOY	As	1				1
25	61	f_H_f47_3.avi	FEAR	H				1	1
25	62	s_A_f15_3.avi	SADNESS	As		1			1
25	63	s_A_f16_3.avi	SADNESS	As				1	0
25	64	j_H_f46_3.avi	JOY	H	1				1
26	1	f_H_f47_3.avi	FEAR	H	1				0
26	2	j_C_f28_3.avi	JOY	C	1				1
26	3	s_C_f28_3.avi	SADNESS	C			1		0
26	4	f_A_f35_3.avi	FEAR	A	1				0
26	5	s_H_f47_3.avi	SADNESS	H			1		0
26	6	j_A_f35_3.avi	JOY	A	1				1
26	7	a_H_m43_3.avi	ANGER	H			1		1
26	8	f_C_m21_3.avi	FEAR	C			1		0
26	9	s_A_f15_3.avi	SADNESS	As			1		0
26	10	f_A_f16_3.avi	FEAR	As			1		0
26	11	j_A_f16_3.avi	JOY	As	1				1
26	12	s_C_m21_3.avi	SADNESS	C			1		0
26	13	a_A_m33_3.avi	ANGER	A			1		1
26	14	a_H_f47_3.avi	ANGER	H			1		1
26	15	f_A_m33_3.avi	FEAR	A			1		0
26	16	a_C_f27_3.avi	ANGER	C			1		1
26	17	j_A_m30_3.avi	JOY	A	1				1
26	18	s_H_m43_3.avi	SADNESS	H			1		0
26	19	s_C_f27_3.avi	SADNESS	C			1		0
26	20	f_C_m23_3.avi	FEAR	C			1		0
26	21	j_A_f15_3.avi	JOY	As	1				1
26	22	a_A_m12_3.avi	ANGER	As			1		1
26	23	f_A_f37_3.avi	FEAR	A			1		0
26	24	f_C_f27_3.avi	FEAR	C			1		0
26	25	j_A_m12_3.avi	JOY	As	1				1
26	26	s_A_m12_3.avi	SADNESS	As			1		0
26	27	j_C_m21_3.avi	JOY	C	1				1
26	28	f_A_m30_3.avi	FEAR	A			1		0
26	29	s_A_f35_3.avi	SADNESS	A			1		0
26	30	f_H_m42_3.avi	FEAR	H			1		0
26	31	a_A_m11_3.avi	ANGER	As			1		1
26	32	j_H_f46_3.avi	JOY	H	1				1
26	33	j_H_f47_3.avi	JOY	H	1				1
26	34	f_H_f46_3.avi	FEAR	H			1		0
26	35	f_H_m43_3.avi	FEAR	H			1		0
26	36	a_A_f16_3.avi	ANGER	As			1		1
26	37	j_A_m11_3.avi	JOY	As	1				1
26	38	s_A_m11_3.avi	SADNESS	As			1		0
26	39	j_H_m43_3.avi	JOY	H	1				1
26	40	f_A_f15_3.avi	FEAR	As			1		0
26	41	j_A_m33_3.avi	JOY	A	1				1
26	42	s_A_f16_3.avi	SADNESS	As			1		0
26	43	a_H_m42_3.avi	ANGER	H			1		1
26	44	s_A_m33_3.avi	SADNESS	A			1		0
26	45	s_A_f37_3.avi	SADNESS	A			1		0
26	46	a_H_f46_3.avi	ANGER	H			1		1
26	47	j_C_f27_3.avi	JOY	C	1				1
26	48	s_H_m42_3.avi	SADNESS	H			1		0
26	49	f_A_m12_3.avi	FEAR	As			1		0
26	50	a_C_m23_3.avi	ANGER	C			1		1
26	51	j_H_m42_3.avi	JOY	H	1				1
26	52	a_A_m30_3.avi	ANGER	A			1		1
26	53	s_C_m23_3.avi	SADNESS	C			1		0
26	54	j_A_f37_3.avi	JOY	A	1				1
26	55	a_A_f35_3.avi	ANGER	A			1		1
26	56	a_C_f28_3.avi	ANGER	C			1		1
26	57	f_A_m11_3.avi	FEAR	As			1		0
26	58	j_C_m23_3.avi	JOY	C	1				1
26	59	f_C_f28_3.avi	FEAR	C			1		0
26	60	s_A_m30_3.avi	SADNESS	A			1		0
26	61	a_A_f37_3.avi	ANGER	A			1		1
26	62	a_A_f15_3.avi	ANGER	As			1		1
26	63	s_H_f46_3.avi	SADNESS	H			1		0
26	64	a_C_m21_3.avi	ANGER	C			1		1
27	1	a_A_m30_3.avi	ANGER	A			1		1
27	2	j_C_f27_3.avi	JOY	C	1				1
27	3	s_C_f28_3.avi	SADNESS	C		1			1
27	4	f_A_f16_3.avi	FEAR	As				1	1
27	5	s_A_f35_3.avi	SADNESS	A			1		0
27	6	a_A_f35_3.avi	ANGER	A				1	0
27	7	f_A_f35_3.avi	FEAR	A				1	1
27	8	a_A_m33_3.avi	ANGER	A			1		1
27	9	f_C_f27_3.avi	FEAR	C				1	1
27	10	s_C_f27_3.avi	SADNESS	C				1	0
27	11	a_C_f27_3.avi	ANGER	C			1		1
27	12	f_H_m43_3.avi	FEAR	H				1	1
27	13	a_C_m23_3.avi	ANGER	C			1		1
27	14	s_A_f15_3.avi	SADNESS	As			1		0
27	15	j_H_m43_3.avi	JOY	H	1				1
27	16	s_A_m30_3.avi	SADNESS	A			1		0
27	17	j_C_m21_3.avi	JOY	C	1				1
27	18	a_A_f37_3.avi	ANGER	A				1	0
27	19	a_H_m42_3.avi	ANGER	H			1		1
27	20	f_H_f46_3.avi	FEAR	H				1	1
27	21	j_A_f37_3.avi	JOY	A	1				1
27	22	s_C_m21_3.avi	SADNESS	C				1	0
27	23	j_A_f15_3.avi	JOY	As	1				1
27	24	s_A_m12_3.avi	SADNESS	As			1		0
27	25	a_A_f15_3.avi	ANGER	As				1	0
27	26	j_A_f35_3.avi	JOY	A	1				1
27	27	f_C_m23_3.avi	FEAR	C				1	1
27	28	f_C_m21_3.avi	FEAR	C				1	1
27	29	j_C_f28_3.avi	JOY	C	1				1
27	30	a_C_f28_3.avi	ANGER	C			1		1
27	31	j_A_f16_3.avi	JOY	As	1				1
27	32	j_C_m23_3.avi	JOY	C	1				1
27	33	a_A_f16_3.avi	ANGER	As			1		1
27	34	f_A_m30_3.avi	FEAR	A				1	1
27	35	a_H_f46_3.avi	ANGER	H				1	0
27	36	s_A_m11_3.avi	SADNESS	As			1		0
27	37	j_H_f47_3.avi	JOY	H	1				1
27	38	s_A_f16_3.avi	SADNESS	As			1		0
27	39	j_A_m33_3.avi	JOY	A	1				1
27	40	s_A_m33_3.avi	SADNESS	A			1		0
27	41	s_H_f47_3.avi	SADNESS	H			1		0
27	42	j_H_f46_3.avi	JOY	H	1				1
27	43	j_A_m12_3.avi	JOY	As	1				1
27	44	j_H_m42_3.avi	JOY	H	1				1
27	45	a_C_m21_3.avi	ANGER	C			1		1
27	46	a_H_f47_3.avi	ANGER	H			1		1
27	47	f_A_m11_3.avi	FEAR	As				1	1
27	48	f_A_f37_3.avi	FEAR	A				1	1
27	49	s_H_m43_3.avi	SADNESS	H			1		0
27	50	f_A_m12_3.avi	FEAR	As			1		0
27	51	j_A_m11_3.avi	JOY	As	1				1
27	52	a_A_m12_3.avi	ANGER	As			1		1
27	53	a_A_m11_3.avi	ANGER	As			1		1
27	54	f_C_f28_3.avi	FEAR	C				1	1
27	55	j_A_m30_3.avi	JOY	A	1				1
27	56	s_A_f37_3.avi	SADNESS	A			1		0
27	57	f_A_f15_3.avi	FEAR	As				1	1
27	58	a_H_m43_3.avi	ANGER	H			1		1
27	59	f_A_m33_3.avi	FEAR	A				1	1
27	60	s_H_f46_3.avi	SADNESS	H			1		0
27	61	f_H_f47_3.avi	FEAR	H				1	1
27	62	s_H_m42_3.avi	SADNESS	H			1		0
27	63	f_H_m42_3.avi	FEAR	H				1	1
27	64	s_C_m23_3.avi	SADNESS	C			1		0
28	1	s_A_f37_3.avi	SADNESS	A			1		0
28	2	j_H_m43_3.avi	JOY	H	1				1
28	3	f_A_m33_3.avi	FEAR	A				1	1
28	4	j_A_m33_3.avi	JOY	A	1				1
28	5	a_C_f28_3.avi	ANGER	C				1	0
28	6	s_H_m43_3.avi	SADNESS	H			1		0
28	7	a_H_m42_3.avi	ANGER	H				1	0
28	8	s_C_f27_3.avi	SADNESS	C			1		0
28	9	j_H_m42_3.avi	JOY	H	1				1
28	10	a_A_m33_3.avi	ANGER	A			1		1
28	11	j_C_f28_3.avi	JOY	C	1				1
28	12	a_C_m21_3.avi	ANGER	C				1	0
28	13	s_C_m23_3.avi	SADNESS	C			1		0
28	14	a_A_m11_3.avi	ANGER	As			1		1
28	15	f_H_m43_3.avi	FEAR	H				1	1
28	16	f_H_f46_3.avi	FEAR	H				1	1
28	17	j_C_f27_3.avi	JOY	C	1				1
28	18	s_H_f47_3.avi	SADNESS	H			1		0
28	19	f_C_m21_3.avi	FEAR	C				1	1
28	20	f_A_f37_3.avi	FEAR	A				1	1
28	21	a_A_f16_3.avi	ANGER	As			1		1
28	22	f_A_m30_3.avi	FEAR	A				1	1
28	23	s_A_m30_3.avi	SADNESS	A			1		0
28	24	j_A_f37_3.avi	JOY	A	1				1
28	25	a_H_f47_3.avi	ANGER	H				1	0
28	26	j_A_m30_3.avi	JOY	A	1				1
28	27	a_C_m23_3.avi	ANGER	C				1	0
28	28	j_A_f35_3.avi	JOY	A	1				1
28	29	s_A_m11_3.avi	SADNESS	As				1	0
28	30	f_H_m42_3.avi	FEAR	H				1	1
28	31	s_A_f35_3.avi	SADNESS	A			1		0
28	32	a_A_f37_3.avi	ANGER	A			1		1
28	33	s_A_m12_3.avi	SADNESS	As				1	0
28	34	s_C_f28_3.avi	SADNESS	C				1	0
28	35	f_A_m12_3.avi	FEAR	As				1	1
28	36	a_A_f35_3.avi	ANGER	A				1	0
28	37	j_A_f16_3.avi	JOY	As	1				1
28	38	s_H_m42_3.avi	SADNESS	H				1	0
28	39	f_A_f35_3.avi	FEAR	A			1		0
28	40	a_C_f27_3.avi	ANGER	C			1		1
28	41	j_C_m21_3.avi	JOY	C	1				1
28	42	f_A_m11_3.avi	FEAR	As				1	1
28	43	a_H_m43_3.avi	ANGER	H			1		1
28	44	f_C_m23_3.avi	FEAR	C				1	1
28	45	s_A_m33_3.avi	SADNESS	A			1		0
28	46	f_A_f15_3.avi	FEAR	As				1	1
28	47	s_H_f46_3.avi	SADNESS	H			1		0
28	48	j_A_f15_3.avi	JOY	As	1				1
28	49	a_H_f46_3.avi	ANGER	H				1	0
28	50	f_A_f16_3.avi	FEAR	As				1	1
28	51	a_A_m30_3.avi	ANGER	A			1		1
28	52	j_H_f47_3.avi	JOY	H	1				1
28	53	a_A_f15_3.avi	ANGER	As			1		1
28	54	a_A_m12_3.avi	ANGER	As			1		1
28	55	j_C_m23_3.avi	JOY	C	1				1
28	56	f_C_f28_3.avi	FEAR	C				1	1
28	57	j_A_m12_3.avi	JOY	As	1				1
28	58	s_C_m21_3.avi	SADNESS	C			1		0
28	59	f_C_f27_3.avi	FEAR	C				1	1
28	60	j_A_m11_3.avi	JOY	As	1				1
28	61	f_H_f47_3.avi	FEAR	H				1	1
28	62	s_A_f15_3.avi	SADNESS	As			1		0
28	63	s_A_f16_3.avi	SADNESS	As			1		0
28	64	j_H_f46_3.avi	JOY	H	1				1
29	1	f_H_f47_3.avi	FEAR	H			1		0
29	2	j_C_f28_3.avi	JOY	C	1				1
29	3	s_C_f28_3.avi	SADNESS	C		1			1
29	4	f_A_f35_3.avi	FEAR	A				1	1
29	5	s_H_f47_3.avi	SADNESS	H			1		0
29	6	j_A_f35_3.avi	JOY	A	1				1
29	7	a_H_m43_3.avi	ANGER	H			1		1
29	8	f_C_m21_3.avi	FEAR	C	1				0
29	9	s_A_f15_3.avi	SADNESS	As			1		0
29	10	f_A_f16_3.avi	FEAR	As	1				0
29	11	j_A_f16_3.avi	JOY	As	1				1
29	12	s_C_m21_3.avi	SADNESS	C				1	0
29	13	a_A_m33_3.avi	ANGER	A			1		1
29	14	a_H_f47_3.avi	ANGER	H			1		1
29	15	f_A_m33_3.avi	FEAR	A		1			0
29	16	a_C_f27_3.avi	ANGER	C				1	0
29	17	j_A_m30_3.avi	JOY	A	1				1
29	18	s_H_m43_3.avi	SADNESS	H		1			1
29	19	s_C_f27_3.avi	SADNESS	C			1		0
29	20	f_C_m23_3.avi	FEAR	C		1			0
29	21	j_A_f15_3.avi	JOY	As	1				1
29	22	a_A_m12_3.avi	ANGER	As				1	0
29	23	f_A_f37_3.avi	FEAR	A		1			0
29	24	f_C_f27_3.avi	FEAR	C		1			0
29	25	j_A_m12_3.avi	JOY	As	1				1
29	26	s_A_m12_3.avi	SADNESS	As			1		0
29	27	j_C_m21_3.avi	JOY	C	1				1
29	28	f_A_m30_3.avi	FEAR	A		1			0
29	29	s_A_f35_3.avi	SADNESS	A		1			1
29	30	f_H_m42_3.avi	FEAR	H				1	1
29	31	a_A_m11_3.avi	ANGER	As			1		1
29	32	j_H_f46_3.avi	JOY	H	1				1
29	33	j_H_f47_3.avi	JOY	H	1				1
29	34	f_H_f46_3.avi	FEAR	H		1			0
29	35	f_H_m43_3.avi	FEAR	H				1	1
29	36	a_A_f16_3.avi	ANGER	As			1		1
29	37	j_A_m11_3.avi	JOY	As	1				1
29	38	s_A_m11_3.avi	SADNESS	As				1	0
29	39	j_H_m43_3.avi	JOY	H	1				1
29	40	f_A_f15_3.avi	FEAR	As		1			0
29	41	j_A_m33_3.avi	JOY	A	1				1
29	42	s_A_f16_3.avi	SADNESS	As				1	0
29	43	a_H_m42_3.avi	ANGER	H			1		1
29	44	s_A_m33_3.avi	SADNESS	A		1			1
29	45	s_A_f37_3.avi	SADNESS	A		1			1
29	46	a_H_f46_3.avi	ANGER	H				1	0
29	47	j_C_f27_3.avi	JOY	C	1				1
29	48	s_H_m42_3.avi	SADNESS	H			1		0
29	49	f_A_m12_3.avi	FEAR	As		1			0
29	50	a_C_m23_3.avi	ANGER	C			1		1
29	51	j_H_m42_3.avi	JOY	H	1				1
29	52	a_A_m30_3.avi	ANGER	A			1		1
29	53	s_C_m23_3.avi	SADNESS	C				1	0
29	54	j_A_f37_3.avi	JOY	A	1				1
29	55	a_A_f35_3.avi	ANGER	A				1	0
29	56	a_C_f28_3.avi	ANGER	C				1	0
29	57	f_A_m11_3.avi	FEAR	As				1	1
29	58	j_C_m23_3.avi	JOY	C	1				1
29	59	f_C_f28_3.avi	FEAR	C				1	1
29	60	s_A_m30_3.avi	SADNESS	A			1		0
29	61	a_A_f37_3.avi	ANGER	A			1		1
29	62	a_A_f15_3.avi	ANGER	As				1	0
29	63	s_H_f46_3.avi	SADNESS	H				1	0
29	64	a_C_m21_3.avi	ANGER	C				1	0
31	1	s_A_f37_3.avi	SADNESS	A			1		0
31	2	j_H_m43_3.avi	JOY	H	1				1
31	3	f_A_m33_3.avi	FEAR	A				1	1
31	4	j_A_m33_3.avi	JOY	A	1				1
31	5	a_C_f28_3.avi	ANGER	C			1		1
31	6	s_H_m43_3.avi	SADNESS	H			1		0
31	7	a_H_m42_3.avi	ANGER	H			1		1
31	8	s_C_f27_3.avi	SADNESS	C			1		0
31	9	j_H_m42_3.avi	JOY	H	1				1
31	10	a_A_m33_3.avi	ANGER	A				1	0
31	11	j_C_f28_3.avi	JOY	C	1				1
31	12	a_C_m21_3.avi	ANGER	C			1		1
31	13	s_C_m23_3.avi	SADNESS	C			1		0
31	14	a_A_m11_3.avi	ANGER	As			1		1
31	15	f_H_m43_3.avi	FEAR	H				1	1
31	16	f_H_f46_3.avi	FEAR	H				1	1
31	17	j_C_f27_3.avi	JOY	C	1				1
31	18	s_H_f47_3.avi	SADNESS	H			1		0
31	19	f_C_m21_3.avi	FEAR	C				1	1
31	20	f_A_f37_3.avi	FEAR	A		1			0
31	21	a_A_f16_3.avi	ANGER	As			1		1
31	22	f_A_m30_3.avi	FEAR	A				1	1
31	23	s_A_m30_3.avi	SADNESS	A			1		0
31	24	j_A_f37_3.avi	JOY	A	1				1
31	25	a_H_f47_3.avi	ANGER	H				1	0
31	26	j_A_m30_3.avi	JOY	A	1				1
31	27	a_C_m23_3.avi	ANGER	C			1		1
31	28	j_A_f35_3.avi	JOY	A	1				1
31	29	s_A_m11_3.avi	SADNESS	As			1		0
31	30	f_H_m42_3.avi	FEAR	H		1			0
31	31	s_A_f35_3.avi	SADNESS	A			1		0
31	32	a_A_f37_3.avi	ANGER	A				1	0
31	33	s_A_m12_3.avi	SADNESS	As			1		0
31	34	s_C_f28_3.avi	SADNESS	C			1		0
31	35	f_A_m12_3.avi	FEAR	As			1		0
31	36	a_A_f35_3.avi	ANGER	A				1	0
31	37	j_A_f16_3.avi	JOY	As	1				1
31	38	s_H_m42_3.avi	SADNESS	H			1		0
31	39	f_A_f35_3.avi	FEAR	A	1				0
31	40	a_C_f27_3.avi	ANGER	C			1		1
31	41	j_C_m21_3.avi	JOY	C	1				1
31	42	f_A_m11_3.avi	FEAR	As	1				0
31	43	a_H_m43_3.avi	ANGER	H			1		1
31	44	f_C_m23_3.avi	FEAR	C	1				0
31	45	s_A_m33_3.avi	SADNESS	A				1	0
31	46	f_A_f15_3.avi	FEAR	As	1				0
31	47	s_H_f46_3.avi	SADNESS	H				1	0
31	48	j_A_f15_3.avi	JOY	As	1				1
31	49	a_H_f46_3.avi	ANGER	H				1	0
31	50	f_A_f16_3.avi	FEAR	As	1				0
31	51	a_A_m30_3.avi	ANGER	A			1		1
31	52	j_H_f47_3.avi	JOY	H	1				1
31	53	a_A_f15_3.avi	ANGER	As			1		1
31	54	a_A_m12_3.avi	ANGER	As			1		1
31	55	j_C_m23_3.avi	JOY	C	1				1
31	56	f_C_f28_3.avi	FEAR	C	1				0
31	57	j_A_m12_3.avi	JOY	As	1				1
31	58	s_C_m21_3.avi	SADNESS	C				1	0
31	59	f_C_f27_3.avi	FEAR	C		1			0
31	60	j_A_m11_3.avi	JOY	As	1				1
31	61	f_H_f47_3.avi	FEAR	H	1				0
31	62	s_A_f15_3.avi	SADNESS	As				1	0
31	63	s_A_f16_3.avi	SADNESS	As				1	0
31	64	j_H_f46_3.avi	JOY	H	1				1
32	1	f_H_f47_3.avi	FEAR	H					0
32	2	j_C_f28_3.avi	JOY	C	1				1
32	3	s_C_f28_3.avi	SADNESS	C			1		0
32	4	f_A_f35_3.avi	FEAR	A				1	1
32	5	s_H_f47_3.avi	SADNESS	H		1			1
32	6	j_A_f35_3.avi	JOY	A	1				1
32	7	a_H_m43_3.avi	ANGER	H			1		1
32	8	f_C_m21_3.avi	FEAR	C				1	1
32	9	s_A_f15_3.avi	SADNESS	As					0
32	10	f_A_f16_3.avi	FEAR	As		1			0
32	11	j_A_f16_3.avi	JOY	As			1		0
32	12	s_C_m21_3.avi	SADNESS	C		1			1
32	13	a_A_m33_3.avi	ANGER	A				1	0
32	14	a_H_f47_3.avi	ANGER	H				1	0
32	15	f_A_m33_3.avi	FEAR	A		1			0
32	16	a_C_f27_3.avi	ANGER	C				1	0
32	17	j_A_m30_3.avi	JOY	A	1				1
32	18	s_H_m43_3.avi	SADNESS	H					0
32	19	s_C_f27_3.avi	SADNESS	C					0
32	20	f_C_m23_3.avi	FEAR	C		1			0
32	21	j_A_f15_3.avi	JOY	As	1				1
32	22	a_A_m12_3.avi	ANGER	As		1			0
32	23	f_A_f37_3.avi	FEAR	A				1	1
32	24	f_C_f27_3.avi	FEAR	C	1				0
32	25	j_A_m12_3.avi	JOY	As	1				1
32	26	s_A_m12_3.avi	SADNESS	As			1		0
32	27	j_C_m21_3.avi	JOY	C	1				1
32	28	f_A_m30_3.avi	FEAR	A		1			0
32	29	s_A_f35_3.avi	SADNESS	A			1		0
32	30	f_H_m42_3.avi	FEAR	H		1			0
32	31	a_A_m11_3.avi	ANGER	As			1		1
32	32	j_H_f46_3.avi	JOY	H	1				1
32	33	j_H_f47_3.avi	JOY	H	1				1
32	34	f_H_f46_3.avi	FEAR	H		1			0
32	35	f_H_m43_3.avi	FEAR	H				1	1
32	36	a_A_f16_3.avi	ANGER	As			1		1
32	37	j_A_m11_3.avi	JOY	As	1				1
32	38	s_A_m11_3.avi	SADNESS	As			1		0
32	39	j_H_m43_3.avi	JOY	H	1				1
32	40	f_A_f15_3.avi	FEAR	As		1			0
32	41	j_A_m33_3.avi	JOY	A	1				1
32	42	s_A_f16_3.avi	SADNESS	As			1		0
32	43	a_H_m42_3.avi	ANGER	H			1		1
32	44	s_A_m33_3.avi	SADNESS	A		1			1
32	45	s_A_f37_3.avi	SADNESS	A				1	0
32	46	a_H_f46_3.avi	ANGER	H		1			0
32	47	j_C_f27_3.avi	JOY	C	1				1
32	48	s_H_m42_3.avi	SADNESS	H			1		0
32	49	f_A_m12_3.avi	FEAR	As	1				0
32	50	a_C_m23_3.avi	ANGER	C			1		1
32	51	j_H_m42_3.avi	JOY	H	1				1
32	52	a_A_m30_3.avi	ANGER	A			1		1
32	53	s_C_m23_3.avi	SADNESS	C			1		0
32	54	j_A_f37_3.avi	JOY	A	1				1
32	55	a_A_f35_3.avi	ANGER	A			1		1
32	56	a_C_f28_3.avi	ANGER	C			1		1
32	57	f_A_m11_3.avi	FEAR	As		1			0
32	58	j_C_m23_3.avi	JOY	C	1				1
32	59	f_C_f28_3.avi	FEAR	C			1		0
32	60	s_A_m30_3.avi	SADNESS	A		1			1
32	61	a_A_f37_3.avi	ANGER	A			1		1
32	62	a_A_f15_3.avi	ANGER	As	1				0
32	63	s_H_f46_3.avi	SADNESS	H			1		0
32	64	a_C_m21_3.avi	ANGER	C			1		1
33	1	a_A_m30_3.avi	ANGER	A		1			0
33	2	j_C_f27_3.avi	JOY	C	1				1
33	3	s_C_f28_3.avi	SADNESS	C		1			1
33	4	f_A_f16_3.avi	FEAR	As		1			0
33	5	s_A_f35_3.avi	SADNESS	A			1		0
33	6	a_A_f35_3.avi	ANGER	A		1			0
33	7	f_A_f35_3.avi	FEAR	A		1			0
33	8	a_A_m33_3.avi	ANGER	A					0
33	9	f_C_f27_3.avi	FEAR	C	1				0
33	10	s_C_f27_3.avi	SADNESS	C			1		0
33	11	a_C_f27_3.avi	ANGER	C			1		1
33	12	f_H_m43_3.avi	FEAR	H		1			0
33	13	a_C_m23_3.avi	ANGER	C			1		1
33	14	s_A_f15_3.avi	SADNESS	As		1			1
33	15	j_H_m43_3.avi	JOY	H	1				1
[truncated: 1,969 more rows]
